# Supplementary material for: Kalman Filtering for Attitude Estimation with Quaternions and Concepts from Manifold Theory
Source: Sensors (Basel). 2019 Jan 3;19(1):149. doi: 10.3390/s19010149 (PMC6339217; doi:10.3390/s19010149)
Supplement: Supplementary file 1 [file sensors-19-00149-s001.zip]

Archive with 209 entries (189 files):
- supplementaryMaterial/
- supplementaryMaterial/README.txt
- supplementaryMaterial/orientationEstimationQuickDemonstration.mp4
- supplementaryMaterial/code/
- supplementaryMaterial/code/ArduinoComputationalCost/
- supplementaryMaterial/code/ArduinoComputationalCost/MEKF.h
- supplementaryMaterial/code/ArduinoComputationalCost/MEKF.cpp
- supplementaryMaterial/code/ArduinoComputationalCost/OrientationEstimator.h
- supplementaryMaterial/code/ArduinoComputationalCost/OrientationEstimator.cpp
- supplementaryMaterial/code/ArduinoComputationalCost/MUKFcRV.h
- supplementaryMaterial/code/ArduinoComputationalCost/MUKFcRV.cpp
- supplementaryMaterial/code/ArduinoComputationalCost/MUKFcRP.h
- supplementaryMaterial/code/ArduinoComputationalCost/MUKFcRP.cpp
- supplementaryMaterial/code/ArduinoComputationalCost/MUKFcO.h
- supplementaryMaterial/code/ArduinoComputationalCost/MUKFcO.cpp
- supplementaryMaterial/code/ArduinoComputationalCost/MUKFcMRP.h
- supplementaryMaterial/code/ArduinoComputationalCost/MUKFcMRP.cpp
- supplementaryMaterial/code/ArduinoComputationalCost/MEKFcRV.h
- supplementaryMaterial/code/ArduinoComputationalCost/MEKFcRV.cpp
- supplementaryMaterial/code/ArduinoComputationalCost/MEKFcRP.h
- supplementaryMaterial/code/ArduinoComputationalCost/MEKFcRP.cpp
- supplementaryMaterial/code/ArduinoComputationalCost/MEKFcO.h
- supplementaryMaterial/code/ArduinoComputationalCost/MEKFcO.cpp
- supplementaryMaterial/code/ArduinoComputationalCost/MEKFcMRP.h
- supplementaryMaterial/code/ArduinoComputationalCost/MEKFcMRP.cpp
- supplementaryMaterial/code/ArduinoComputationalCost/ArduinoComputationalCost.ino
- supplementaryMaterial/code/ArduinoComputationalCost/MUKF.h
- supplementaryMaterial/code/ArduinoComputationalCost/config.h
- supplementaryMaterial/code/ArduinoComputationalCost/MUKF.cpp
- supplementaryMaterial/code/simulations/
- supplementaryMaterial/code/Arduino+Processing/
- supplementaryMaterial/code/simulations/matlab/
- supplementaryMaterial/code/simulations/matlab/MEKF.m
- supplementaryMaterial/code/simulations/matlab/OE_Tester.m
- supplementaryMaterial/code/simulations/matlab/OrientationEstimator.m
- supplementaryMaterial/code/simulations/matlab/MEKFcO.m
- supplementaryMaterial/code/simulations/matlab/main_testUpdate.m
- supplementaryMaterial/code/simulations/matlab/MUKF.m
- supplementaryMaterial/code/simulations/matlab/MUKFcRP.m
- supplementaryMaterial/code/simulations/matlab/MUKFcMRP.m
- supplementaryMaterial/code/simulations/matlab/MUKFcO.m
- supplementaryMaterial/code/simulations/matlab/MEKFcRV.m
- supplementaryMaterial/code/simulations/matlab/MEKFcRP.m
- supplementaryMaterial/code/simulations/matlab/MEKFcMRP.m
- supplementaryMaterial/code/simulations/matlab/MUKFcRV.m
- supplementaryMaterial/code/simulations/c++/
- supplementaryMaterial/code/Arduino+Processing/estimatorComparator/
- supplementaryMaterial/code/Arduino+Processing/estimatorComparator/OrientationEstimator.java
- supplementaryMaterial/code/Arduino+Processing/estimatorComparator/myGUI.pde
- supplementaryMaterial/code/Arduino+Processing/estimatorComparator/estimatorComparator.pde
- supplementaryMaterial/code/Arduino+Processing/estimatorComparator/dataAdministrator.pde
- supplementaryMaterial/code/Arduino+Processing/estimatorComparator/Spacecraft.pde
- supplementaryMaterial/code/Arduino+Processing/estimatorComparator/MEKFcO.java
- supplementaryMaterial/code/Arduino+Processing/estimatorComparator/MadgwickAHRS.java
- supplementaryMaterial/code/Arduino+Processing/estimatorComparator/Fleet.pde
- supplementaryMaterial/code/Arduino+Processing/estimatorComparator/MUKFcO.java
- supplementaryMaterial/code/Arduino+Processing/estimatorComparator/MEKFcRP.java
- supplementaryMaterial/code/Arduino+Processing/estimatorComparator/MUKFcMRP.java
- supplementaryMaterial/code/Arduino+Processing/estimatorComparator/MUKFcRV.java
- supplementaryMaterial/code/Arduino+Processing/estimatorComparator/MUKFcRP.java
- supplementaryMaterial/code/Arduino+Processing/estimatorComparator/MEKFcRV.java
- supplementaryMaterial/code/Arduino+Processing/estimatorComparator/MEKFcMRP.java
- supplementaryMaterial/code/Arduino+Processing/estimatorComparator/MUKF.java
- supplementaryMaterial/code/Arduino+Processing/estimatorComparator/MEKF.java
- supplementaryMaterial/code/Arduino+Processing/dataSender/
- supplementaryMaterial/code/Arduino+Processing/dataSender/dataSender.ino
- supplementaryMaterial/code/simulations/matlab/output/
- supplementaryMaterial/code/simulations/matlab/output/MUKFcRV.dat
- supplementaryMaterial/code/simulations/matlab/output/MUKFcRP.dat
- supplementaryMaterial/code/simulations/matlab/output/MEKFcRV.dat
- supplementaryMaterial/code/simulations/matlab/output/MUKFcMRP.dat
- supplementaryMaterial/code/simulations/matlab/output/MUKFcO.dat
- supplementaryMaterial/code/simulations/matlab/output/MEKFcRP.dat
- supplementaryMaterial/code/simulations/matlab/output/MEKFcMRP.dat
- supplementaryMaterial/code/simulations/matlab/output/MEKFcO.dat
- supplementaryMaterial/code/simulations/c++/MKFsim/
- supplementaryMaterial/code/simulations/c++/MKFsim/main.cpp
- supplementaryMaterial/code/simulations/c++/MKFsim/config.h
- supplementaryMaterial/code/simulations/c++/MKFsim/MUKFcRV.h
- supplementaryMaterial/code/simulations/c++/MKFsim/MUKFcMRP.cpp
- supplementaryMaterial/code/simulations/c++/MKFsim/MUKFcMRP.h
- supplementaryMaterial/code/simulations/c++/MKFsim/MUKFcRP.cpp
- supplementaryMaterial/code/simulations/c++/MKFsim/MUKFcO.cpp
- supplementaryMaterial/code/simulations/c++/MKFsim/MUKFcRP.h
- supplementaryMaterial/code/simulations/c++/MKFsim/MUKFcO.h
- supplementaryMaterial/code/simulations/c++/MKFsim/MEKFcRV.cpp
- supplementaryMaterial/code/simulations/c++/MKFsim/MEKFcRV.h
- supplementaryMaterial/code/simulations/c++/MKFsim/MEKFcRP.cpp
- supplementaryMaterial/code/simulations/c++/MKFsim/MEKFcMRP.h
- supplementaryMaterial/code/simulations/c++/MKFsim/MEKFcO.cpp
- supplementaryMaterial/code/simulations/c++/MKFsim/MEKFcRP.h
- supplementaryMaterial/code/simulations/c++/MKFsim/MEKFcO.h
- supplementaryMaterial/code/simulations/c++/MKFsim/OE_Tester.cpp
- supplementaryMaterial/code/simulations/c++/MKFsim/OE_Tester.h
- supplementaryMaterial/code/simulations/c++/MKFsim/.dep.inc
- supplementaryMaterial/code/simulations/c++/MKFsim/OrientationEstimator.cpp
- supplementaryMaterial/code/simulations/c++/MKFsim/MUKF.h
- supplementaryMaterial/code/simulations/c++/MKFsim/OrientationEstimator.h
- supplementaryMaterial/code/simulations/c++/MKFsim/Makefile
- supplementaryMaterial/code/simulations/c++/MKFsim/MUKF.cpp
- supplementaryMaterial/code/simulations/c++/MKFsim/MEKF.h
- supplementaryMaterial/code/simulations/c++/MKFsim/MEKFcMRP.cpp
- supplementaryMaterial/code/simulations/c++/MKFsim/MEKF.cpp
- supplementaryMaterial/code/simulations/c++/MKFsim/MUKFcRV.cpp
- supplementaryMaterial/code/simulations/c++/MKFsim/output/
- supplementaryMaterial/code/simulations/c++/MKFsim/output/MUKFcMRP_cu_R=0.000001.dat
- supplementaryMaterial/code/simulations/c++/MKFsim/output/MEKFcRV_ncu_R=0.000001.dat
- supplementaryMaterial/code/simulations/c++/MKFsim/output/MEKFcMRP_ncu_R=0.000001.dat
- supplementaryMaterial/code/simulations/c++/MKFsim/output/MEKFcRP_ncu_R=0.000001.dat
- supplementaryMaterial/code/simulations/c++/MKFsim/output/MEKFcO_ncu_R=0.000001.dat
- supplementaryMaterial/code/simulations/c++/MKFsim/output/MUKFcRV_ncu_R=0.000100.dat
- supplementaryMaterial/code/simulations/c++/MKFsim/output/MUKFcMRP_ncu_R=0.000100.dat
- supplementaryMaterial/code/simulations/c++/MKFsim/output/MUKFcRP_ncu_R=0.000100.dat
- supplementaryMaterial/code/simulations/c++/MKFsim/output/MUKFcO_ncu_R=0.000100.dat
- supplementaryMaterial/code/simulations/c++/MKFsim/output/MEKFcRV_ncu_R=0.000100.dat
- supplementaryMaterial/code/simulations/c++/MKFsim/output/MEKFcMRP_ncu_R=0.000100.dat
- supplementaryMaterial/code/simulations/c++/MKFsim/output/MEKFcRP_ncu_R=0.000100.dat
- supplementaryMaterial/code/simulations/c++/MKFsim/output/MEKFcO_ncu_R=0.000100.dat
- supplementaryMaterial/code/simulations/c++/MKFsim/output/MUKFcRV_ncu_R=0.010000.dat
- supplementaryMaterial/code/simulations/c++/MKFsim/output/MUKFcMRP_ncu_R=0.010000.dat
- supplementaryMaterial/code/simulations/c++/MKFsim/output/MUKFcRP_ncu_R=0.010000.dat
- supplementaryMaterial/code/simulations/c++/MKFsim/output/MUKFcO_ncu_R=0.010000.dat
- supplementaryMaterial/code/simulations/c++/MKFsim/output/MEKFcMRP_ncu_R=0.010000.dat
- supplementaryMaterial/code/simulations/c++/MKFsim/output/MEKFcRV_ncu_R=0.010000.dat
- supplementaryMaterial/code/simulations/c++/MKFsim/output/MEKFcRP_ncu_R=0.010000.dat
- supplementaryMaterial/code/simulations/c++/MKFsim/output/MEKFcO_ncu_R=0.010000.dat
- supplementaryMaterial/code/simulations/c++/MKFsim/output/MUKFcO_cu_R=0.000001.dat
- supplementaryMaterial/code/simulations/c++/MKFsim/output/MUKFcRV_cu_R=0.000001.dat
- supplementaryMaterial/code/simulations/c++/MKFsim/output/MUKFcRP_ncu_R=0.000001.dat
- supplementaryMaterial/code/simulations/c++/MKFsim/output/MUKFcO_ncu_R=0.000001.dat
- supplementaryMaterial/code/simulations/c++/MKFsim/output/MEKFcRV_cu_R=0.000100.dat
- supplementaryMaterial/code/simulations/c++/MKFsim/output/MEKFcMRP_cu_R=0.000100.dat
- supplementaryMaterial/code/simulations/c++/MKFsim/output/MEKFcRP_cu_R=0.000100.dat
- supplementaryMaterial/code/simulations/c++/MKFsim/output/MEKFcO_cu_R=0.000100.dat
- supplementaryMaterial/code/simulations/c++/MKFsim/output/MUKFcRV_cu_R=0.010000.dat
- supplementaryMaterial/code/simulations/c++/MKFsim/output/MUKFcMRP_cu_R=0.010000.dat
- supplementaryMaterial/code/simulations/c++/MKFsim/output/MUKFcRP_cu_R=0.010000.dat
- supplementaryMaterial/code/simulations/c++/MKFsim/output/MUKFcO_cu_R=0.010000.dat
- supplementaryMaterial/code/simulations/c++/MKFsim/output/MEKFcRV_cu_R=0.010000.dat
- supplementaryMaterial/code/simulations/c++/MKFsim/output/MEKFcMRP_cu_R=0.010000.dat
- supplementaryMaterial/code/simulations/c++/MKFsim/output/MEKFcRP_cu_R=0.010000.dat
- supplementaryMaterial/code/simulations/c++/MKFsim/output/MEKFcO_cu_R=0.010000.dat
- supplementaryMaterial/code/simulations/c++/MKFsim/output/MEKFcRV_cu_R=0.000001.dat
- supplementaryMaterial/code/simulations/c++/MKFsim/output/MUKFcRV_ncu_R=0.000001.dat
- supplementaryMaterial/code/simulations/c++/MKFsim/output/MUKFcMRP_ncu_R=0.000001.dat
- supplementaryMaterial/code/simulations/c++/MKFsim/output/MEKFcMRP_cu_R=0.000001.dat
- supplementaryMaterial/code/simulations/c++/MKFsim/output/MEKFcRP_cu_R=0.000001.dat
- supplementaryMaterial/code/simulations/c++/MKFsim/output/MEKFcO_cu_R=0.000001.dat
- supplementaryMaterial/code/simulations/c++/MKFsim/output/MUKFcRV_cu_R=0.000100.dat
- supplementaryMaterial/code/simulations/c++/MKFsim/output/MUKFcMRP_cu_R=0.000100.dat
- supplementaryMaterial/code/simulations/c++/MKFsim/output/MUKFcRP_cu_R=0.000100.dat
- supplementaryMaterial/code/simulations/c++/MKFsim/output/MUKFcO_cu_R=0.000100.dat
- supplementaryMaterial/code/simulations/c++/MKFsim/output/compCostRPi.dat
- supplementaryMaterial/code/simulations/c++/MKFsim/output/compCostArduino.dat
- supplementaryMaterial/code/simulations/c++/MKFsim/output/compCost_i70.dat
- supplementaryMaterial/code/simulations/c++/MKFsim/output/compCostRPi0.dat
- supplementaryMaterial/code/simulations/c++/MKFsim/output/compCostArduino0.dat
- supplementaryMaterial/code/simulations/c++/MKFsim/output/compCost_i7.dat
- supplementaryMaterial/code/simulations/c++/MKFsim/output/MUKFcRP_cu_R=0.000001.dat
- supplementaryMaterial/code/simulations/c++/MKFsim/dist/
- supplementaryMaterial/code/simulations/c++/MKFsim/build/
- supplementaryMaterial/code/simulations/c++/MKFsim/nbproject/
- supplementaryMaterial/code/simulations/c++/MKFsim/nbproject/Makefile-variables.mk
- supplementaryMaterial/code/simulations/c++/MKFsim/nbproject/Package-Release.bash
- supplementaryMaterial/code/simulations/c++/MKFsim/nbproject/Makefile-Release.mk
- supplementaryMaterial/code/simulations/c++/MKFsim/nbproject/Package-Debug.bash
- supplementaryMaterial/code/simulations/c++/MKFsim/nbproject/Makefile-Debug.mk
- supplementaryMaterial/code/simulations/c++/MKFsim/nbproject/Makefile-impl.mk
- supplementaryMaterial/code/simulations/c++/MKFsim/nbproject/configurations.xml
- supplementaryMaterial/code/simulations/c++/MKFsim/nbproject/project.xml
- supplementaryMaterial/code/simulations/c++/MKFsim/dist/Debug/
- supplementaryMaterial/code/simulations/c++/MKFsim/build/Debug/
- supplementaryMaterial/code/simulations/c++/MKFsim/nbproject/private/
- supplementaryMaterial/code/simulations/c++/MKFsim/nbproject/private/downloads-10.42.0.190-pi-22
- supplementaryMaterial/code/simulations/c++/MKFsim/nbproject/private/timestamps-10.42.0.190-pi-22
- supplementaryMaterial/code/simulations/c++/MKFsim/nbproject/private/launcher.properties
- supplementaryMaterial/code/simulations/c++/MKFsim/nbproject/private/private.xml
- supplementaryMaterial/code/simulations/c++/MKFsim/nbproject/private/Makefile-variables.mk
- supplementaryMaterial/code/simulations/c++/MKFsim/nbproject/private/configurations.xml
- supplementaryMaterial/code/simulations/c++/MKFsim/dist/Debug/GNU-Linux/
- supplementaryMaterial/code/simulations/c++/MKFsim/dist/Debug/GNU-Linux/mssp2017simulation
- supplementaryMaterial/code/simulations/c++/MKFsim/dist/Debug/GNU-Linux/mkfsim
- supplementaryMaterial/code/simulations/c++/MKFsim/build/Debug/GNU-Linux/
- supplementaryMaterial/code/simulations/c++/MKFsim/build/Debug/GNU-Linux/main.o.d
- supplementaryMaterial/code/simulations/c++/MKFsim/build/Debug/GNU-Linux/MUKF.o.d
- supplementaryMaterial/code/simulations/c++/MKFsim/build/Debug/GNU-Linux/MEKF.o.d
- supplementaryMaterial/code/simulations/c++/MKFsim/build/Debug/GNU-Linux/MUKFcMRP.o.d
- supplementaryMaterial/code/simulations/c++/MKFsim/build/Debug/GNU-Linux/OrientationEstimator.o
- supplementaryMaterial/code/simulations/c++/MKFsim/build/Debug/GNU-Linux/OrientationEstimator.o.d
- supplementaryMaterial/code/simulations/c++/MKFsim/build/Debug/GNU-Linux/OE_Tester.o.d
- supplementaryMaterial/code/simulations/c++/MKFsim/build/Debug/GNU-Linux/MUKFcRV.o.d
- supplementaryMaterial/code/simulations/c++/MKFsim/build/Debug/GNU-Linux/MUKFcRV.o
- supplementaryMaterial/code/simulations/c++/MKFsim/build/Debug/GNU-Linux/MUKFcRP.o
- supplementaryMaterial/code/simulations/c++/MKFsim/build/Debug/GNU-Linux/MUKFcRP.o.d
- supplementaryMaterial/code/simulations/c++/MKFsim/build/Debug/GNU-Linux/MUKFcO.o
- supplementaryMaterial/code/simulations/c++/MKFsim/build/Debug/GNU-Linux/MUKFcMRP.o
- supplementaryMaterial/code/simulations/c++/MKFsim/build/Debug/GNU-Linux/MEKFcMRP.o.d
- supplementaryMaterial/code/simulations/c++/MKFsim/build/Debug/GNU-Linux/MEKFcRV.o
- supplementaryMaterial/code/simulations/c++/MKFsim/build/Debug/GNU-Linux/MEKFcRV.o.d
- supplementaryMaterial/code/simulations/c++/MKFsim/build/Debug/GNU-Linux/MEKFcRP.o
- supplementaryMaterial/code/simulations/c++/MKFsim/build/Debug/GNU-Linux/MEKFcRP.o.d
- supplementaryMaterial/code/simulations/c++/MKFsim/build/Debug/GNU-Linux/MEKFcO.o
- supplementaryMaterial/code/simulations/c++/MKFsim/build/Debug/GNU-Linux/MEKFcMRP.o
- supplementaryMaterial/code/simulations/c++/MKFsim/build/Debug/GNU-Linux/MUKFcO.o.d
- supplementaryMaterial/code/simulations/c++/MKFsim/build/Debug/GNU-Linux/MEKF.o
- supplementaryMaterial/code/simulations/c++/MKFsim/build/Debug/GNU-Linux/MUKF.o
- supplementaryMaterial/code/simulations/c++/MKFsim/build/Debug/GNU-Linux/main.o
- supplementaryMaterial/code/simulations/c++/MKFsim/build/Debug/GNU-Linux/MEKFcO.o.d
- supplementaryMaterial/code/simulations/c++/MKFsim/build/Debug/GNU-Linux/OE_Tester.o
