# Supplementary material for: Kalman Filtering for Attitude Estimation with Quaternions and Concepts from Manifold Theory
Source: Sensors (Basel). 2019 Jan 3;19(1):149. doi: 10.3390/s19010149 (PMC6339217; doi:10.3390/s19010149)
Supplement: Supplementary file 1 [file sensors-19-00149-s001.zip › supplementaryMaterial/README.txt]

==========================README.txt==========================

This "README.txt" file should be contained in a folder called "supplementaryMaterial".
That folder should also contain:
- supplementaryMaterial/orientationEstimationQuickDemonstration.mp4: video that demonstrates how algorithms developed work with a real IMU.
- supplementaryMaterial/code/Arduino+Processing/: source code used to generate the video mentioned above.
- supplementaryMaterial/code/ArduinoComputationalCost: source code used to test the computational cost of the algorithms in an Arduino.
- supplementaryMaterial/code/simulations: source code of the simulations.
