# Supplementary material for: Kalman Filtering for Attitude Estimation with Quaternions and Concepts from Manifold Theory
Source: Sensors (Basel). 2019 Jan 3;19(1):149. doi: 10.3390/s19010149 (PMC6339217; doi:10.3390/s19010149)
Supplement: Supplementary file 1 [file sensors-19-00149-s001.zip › supplementaryMaterial/code/ArduinoComputationalCost/OrientationEstimator.h]

/*
 * Copyright (C) 2017 P.Bernal-Polo
 *
 * This program is free software: you can redistribute it and/or modify
 * it under the terms of the GNU General Public License as published by
 * the Free Software Foundation, either version 3 of the License, or
 * (at your option) any later version.
 *
 * This program is distributed in the hope that it will be useful,
 * but WITHOUT ANY WARRANTY; without even the implied warranty of
 * MERCHANTABILITY or FITNESS FOR A PARTICULAR PURPOSE.  See the
 * GNU General Public License for more details.
 *
 * You should have received a copy of the GNU General Public License
 * along with this program.  If not, see <http://www.gnu.org/licenses/>.
 */

/* 
 * File:   OrientationEstimator.h
 * Author: P.Bernal-Polo
 * 
 * Created on February 19, 2017, 2:05 PM
 */


#ifndef ORIENTATIONESTIMATOR_H
#define ORIENTATIONESTIMATOR_H


// OrientationEstimator: abstract class defining the methods of an orientation estimator
//   
//   This class is defined to establish methods needed to test the
//   orientation estimator in the OESimulator class
class OrientationEstimator {
public:
  // PUBLIC METHODS
  OrientationEstimator();
  OrientationEstimator(const OrientationEstimator& orig);
  virtual ~OrientationEstimator();
  
  
  // ABSTRACT METHODS
  
  // Method: copy
  // makes a shallow copy of the MUKFcRV object
  // inputs:
  // outputs:
  //  OrientationEstimator*: an OrientationEstimator pointer, pointing to the concrete object
  virtual OrientationEstimator* copy() = 0;
  
  // Method: initialize
  // this method initializes the object when we do not have information about the state
  // inputs:
  //  RwIn: covariance matrix of the angular velocity measurement
  //  RaIn: covariance matrix of the acceleration measurement
  // outputs:
  virtual void initialize( double* RwIn , double* RaIn ) = 0;
  
  // Method: get_q
  // gets the quaternion describing the orientation
  // (rotation that transform vectors from the sensor reference frame, to the external reference frame)
  // (in case your quaternion transforms vectors from the external reference frame to the sensor reference frame, this function should return q^*)
  // inputs:
  // outputs:
  //  q: quaternion describing the orientation (q1,q2,q3,q4)=(qx,qy,qz,qw)
  virtual void get_q( double* qout ) = 0;
  
  // Method: update
  // method used to update the state information through a vector measurement
  // inputs:
  //  v: vector measured in the external reference frame
  //  vm: vector measured in the internal reference frame
  //  wm: measured angular velocity (rad/s)
  //  dt: time step from the last update (s)
  // outputs:
  virtual void update( double* v , double* vm , double* wm , double dt ) = 0;
  
};

#endif /* ORIENTATIONESTIMATOR_H */
