# Supplementary material for: Kalman Filtering for Attitude Estimation with Quaternions and Concepts from Manifold Theory
Source: Sensors (Basel). 2019 Jan 3;19(1):149. doi: 10.3390/s19010149 (PMC6339217; doi:10.3390/s19010149)
Supplement: Supplementary file 1 [file sensors-19-00149-s001.zip › supplementaryMaterial/code/ArduinoComputationalCost/config.h]

/*
 * Copyright (C) 2017 P.Bernal-Polo
 *
 * This program is free software: you can redistribute it and/or modify
 * it under the terms of the GNU General Public License as published by
 * the Free Software Foundation, either version 3 of the License, or
 * (at your option) any later version.
 *
 * This program is distributed in the hope that it will be useful,
 * but WITHOUT ANY WARRANTY; without even the implied warranty of
 * MERCHANTABILITY or FITNESS FOR A PARTICULAR PURPOSE.  See the
 * GNU General Public License for more details.
 *
 * You should have received a copy of the GNU General Public License
 * along with this program.  If not, see <http://www.gnu.org/licenses/>.
 */

/* 
 * File:   config.h
 * Author: P.Bernal-Polo
 * 
 * Created on February 19, 2017, 2:05 PM
 */

#ifndef CONFIG_H
#define CONFIG_H


#define MUKF_O
#define MUKF_RP
#define MUKF_MRP
#define MUKF_RV
#define MEKF_O
#define MEKF_RP
#define MEKF_MRP
#define MEKF_RV

#define W0 1.0/25.0

//#define CHART_UPDATE

#define COMPUTATIONAL_COST
//#define SIMULATION

//#define R1e_2
//#define R1e_4
//#define R1e_6


#endif /* CONFIG_H */
