# Supplementary material for: Kalman Filtering for Attitude Estimation with Quaternions and Concepts from Manifold Theory
Source: Sensors (Basel). 2019 Jan 3;19(1):149. doi: 10.3390/s19010149 (PMC6339217; doi:10.3390/s19010149)
Supplement: Supplementary file 1 [file sensors-19-00149-s001.zip › supplementaryMaterial/code/ArduinoComputationalCost/MUKF.cpp]

/*
 * Copyright (C) 2017 P.Bernal-Polo
 *
 * This program is free software: you can redistribute it and/or modify
 * it under the terms of the GNU General Public License as published by
 * the Free Software Foundation, either version 3 of the License, or
 * (at your option) any later version.
 *
 * This program is distributed in the hope that it will be useful,
 * but WITHOUT ANY WARRANTY; without even the implied warranty of
 * MERCHANTABILITY or FITNESS FOR A PARTICULAR PURPOSE.  See the
 * GNU General Public License for more details.
 *
 * You should have received a copy of the GNU General Public License
 * along with this program.  If not, see <http://www.gnu.org/licenses/>.
 */

/* 
 * File:   MUKF.cpp
 * Author: P.Bernal-Polo
 * 
 * Created on February 19, 2017, 2:05 PM
 */


#include "MUKF.h"


MUKF::MUKF() {
  q0[0] = 1.0;    q0[1] = 0.0;    q0[2] = 0.0;    q0[3] = 0.0;
  e[0] = 0.0;     e[1] = 0.0;     e[2] = 0.0;
  q[0] = 1.0;     q[1] = 0.0;     q[2] = 0.0;     q[3] = 0.0;
  w[0] = 0.0;     w[1] = 0.0;     w[2] = 0.0;
  
  for(int k=0; k<36; k++) P[k] = 0.0;
  for(int k=0; k<36; k+=7) P[k] = 1.0e2;
  
  for(int k=0; k<9; k++){
    Qw[k] = 0.0;
    Qv[k] = 0.0;
    Rw[k] = 0.0;
    Rv[k] = 0.0;
  }
  for(int k=0; k<9; k+=4){
    Qw[k] = 1.0e0;
    Qv[k] = 1.0e-2;
    Rw[k] = 1.0e-4;
    Rv[k] = 1.0e-4;
  }

}

MUKF::MUKF(const MUKF& orig) {
}

MUKF::~MUKF() {
}


// Method: initialize
// this method initializes the object when we do not have information about the state
// inputs:
//  RwIn: covariance matrix of the angular velocity measurement
//  RaIn: covariance matrix of the acceleration measurement
// outputs:
void MUKF::initialize( double* RwIn , double* RaIn ){
  q0[0] = 1.0;    q0[1] = 0.0;    q0[2] = 0.0;    q0[3] = 0.0;
  e[0] = 0.0;     e[1] = 0.0;     e[2] = 0.0;
  q[0] = 1.0;     q[1] = 0.0;     q[2] = 0.0;     q[3] = 0.0;
  w[0] = 0.0;     w[1] = 0.0;     w[2] = 0.0;
  
  for(int k=0; k<36; k++) P[k] = 0.0;
  for(int k=0; k<36; k+=7) P[k] = 1.0e2;
  
  for(int k=0; k<9; k++){
    Qw[k] = 0.0;
    Qv[k] = 0.0;
  }
  for(int k=0; k<9; k+=4){
    Qw[k] = 1.0e0;
    Qv[k] = 1.0e-2;
  }
  
  for(int k=0; k<9; k++){
    Rw[k] = RwIn[k];
    Rv[k] = RaIn[k];
  }
  
  return;
}


// Method: get_q
// gets the quaternion describing the orientation
// (rotation that transform vectors from the sensor reference frame, to the external reference frame)
// (in case your quaternion transforms vectors from the external reference frame to the sensor reference frame, this function should return q^*)
// inputs:
// outputs:
//  q: quaternion describing the orientation (q1,q2,q3,q4)=(qx,qy,qz,qw)
void MUKF::get_q( double* qout ){
  qout[0] = this->q[0];
  qout[1] = this->q[1];
  qout[2] = this->q[2];
  qout[3] = this->q[3];
  
  return;
}


// Method: update
// method used to update the state information through a vector measurement
// inputs:
//  v: vector measured in the external reference frame
//  vm: vector measured in the internal reference frame
//  wm: measured angular velocity (rad/s)
//  dt: time step from the last update (s)
// outputs:
void MUKF::update( double* v , double* vm , double* wm , double dt ){
  // we define the extended covariance matrix
  double Pe[144];  // Pe is 12x12
  for(int k=0; k<144; k++) Pe[k] = 0.0;
  for(int i=0; i<6; i++){
    for(int j=0; j<6; j++) Pe[i+j*12] = this->P[i+j*6];
  }
  for(int i=0; i<3; i++){
    for(int j=0; j<3; j++) Pe[78+i+j*12] = this->Qw[i+j*3]*dt;
  }
  for(int i=0; i<3; i++){
    for(int j=0; j<3; j++) Pe[117+i+j*12] = this->Qv[i+j*3];
  }
  
  // we get the square-root of the matrix using the Cholesky factorization
  MUKF::Cholesky( Pe , 12 );
  // we define the weight for the 0 sigma point (W0 must be in [0,1])
  //double W0 = 1.0/25.0;
  // the weights for the rest of sigma points are defined by the first one
  double Wi = (1.0-W0)/(2.0*12);
  // the factor for the square root, so P = sum(W_k*sigma_k)
  double alpha = 1.0/sqrt(2.0*Wi);
  for(int k=0; k<144; k++) Pe[k] *= alpha;
  
  // we define and initialize the sigma points (state and measure)
  double X[13*25];
  for(int k=0; k<13*25; k++) X[k] = 0.0;
  double Y[6*25];
  for(int k=0; k<6*25; k++) Y[k] = 0.0;
  
  // first we set the mean value
  for(int i=0; i<4; i++) X[i] = this->q[i];
  for(int i=0; i<3; i++) X[i+4] = this->w[i];
  for(int i=0; i<6; i++) X[i+7] = 0.0;
  // we can test if the Chart update is good or not by uncommenting the next lines
#if !defined CHART_UPDATE
  for(int i=0; i<4; i++) this->q0[i] = this->q[i];
  for(int i=0; i<3; i++) this->e[i] = 0.0;
#endif
  // second we generate the +sigma points from the P matrix
  for(int j=0; j<12; j++){
    // the index of the first element in the column of X will be used several times
    int iX = (j+1)*13;
    // we do this because P is expressed in the q0 chart, but we need to
    // express it in the q chart for the next time step
    //   first we compute the point in the chart
    double eP[3] = { this->e[0]+Pe[j+0*12] , this->e[1]+Pe[j+1*12] , this->e[2]+Pe[j+2*12] };
    //   we get the point in the manifold
    this->fC2M( &X[0+iX] , this->q0 , eP );
    // we set the angular velocity
    for(int i=3; i<6; i++) X[i+1+iX] = this->w[i-3] + Pe[j+i*12];
    for(int i=6; i<12; i++) X[i+1+iX] = Pe[j+i*12];
  }
  // third we generate the -sigma points from the P matrix
  for(int j=0; j<12; j++){
    // the index of the first element in the column of X will be used several times
    int iX = (j+13)*13;
    // we do this because P is expressed in the q0 chart, but we need to
    // express it in the q chart for the next time step
    //   first we compute the point in the chart
    double eP[3] = { this->e[0]-Pe[j+0*12] , this->e[1]-Pe[j+1*12] , this->e[2]-Pe[j+2*12] };
    //   we get the point in the manifold
    this->fC2M( &X[0+iX] , this->q0 , eP );
    // we set the angular velocity
    for(int i=3; i<6; i++) X[i+1+iX] = this->w[i-3] - Pe[j+i*12];
    for(int i=6; i<12; i++) X[i+1+iX] = -Pe[j+i*12];
  }
  
  // we compute the predictions
  MUKF::statePrediction( &X[0] , dt );
  MUKF::measurementPrediction( &Y[0] , &X[0] , v );
  for(int j=1; j<25; j++){
    MUKF::statePrediction( &X[0+j*13] , dt );
    // we make sure that all quaternions are in the same hemisphere
    double prod = 0.0;
    for(int i=0; i<4; i++) prod += X[i]*X[i+j*13];
    if( prod < 0.0 ){
      for(int i=0; i<4; i++) X[i+j*13] = -X[i+j*13];
    }
    MUKF::measurementPrediction( &Y[0+j*6] , &X[0+j*13] , v );
  }
  
  // we compute the means
  double xmean[7];
  double ymean[6];
  for(int i=0; i<7; i++) xmean[i] = W0*X[i];
  for(int i=0; i<6; i++) ymean[i] = W0*Y[i];
  for(int j=1; j<25; j++){
    for(int i=0; i<7; i++) xmean[i] += Wi*X[i+j*13];
    for(int i=0; i<6; i++) ymean[i] += Wi*Y[i+j*6];
  }
  double qmeanNorm = sqrt( xmean[0]*xmean[0] + xmean[1]*xmean[1] + xmean[2]*xmean[2] + xmean[3]*xmean[3] );
  for(int i=0; i<4; i++) xmean[i] /= qmeanNorm;
  
  // we compute the covariance matrices
  double Pxx[6*6];
  double Pxy[6*6];
  double Pyy[6*6];
  double dX[6];
  //   first we add the 0 contribution
  this->fM2C( dX , xmean , &X[0] );
  for(int i=3; i<6; i++) dX[i] = X[i+1]-xmean[i+1];
  double dY[6];
  for(int i=0; i<6; i++) dY[i] = Y[i]-ymean[i];
  for(int i=0; i<6; i++){
    for(int j=0; j<6; j++){
      Pxx[i+j*6] = W0*dX[i]*dX[j];
      Pxy[i*6+j] = W0*dX[i]*dY[j];
      Pyy[i+j*6] = W0*dY[i]*dY[j];
    }
  }
  //   then the rest
  for(int k=1; k<25; k++){
    this->fM2C( dX , xmean , &X[0+k*13] );
    for(int i=3; i<6; i++) dX[i] = X[i+1+k*13]-xmean[i+1];
    for(int i=0; i<6; i++) dY[i] = Y[i+k*6]-ymean[i];
    for(int i=0; i<6; i++){
      for(int j=0; j<6; j++){
        Pxx[i+j*6] += Wi*dX[i]*dX[j];
        Pxy[i*6+j] += Wi*dX[i]*dY[j];
        Pyy[i+j*6] += Wi*dY[i]*dY[j];
      }
    }
  }
  //   finally we add the noise (the linear part)
  for(int i=0; i<3; i++){
    for(int j=0; j<3; j++){
      Pyy[i+j*6] += this->Rv[i+j*3];
      Pyy[i+3+(j+3)*6] += this->Rw[i+j*3];
    }
  }
  
  // we save Pyy in other matrix because solve() will overwrite it
  for(int k=0; k<36; k++) this->P[k] = Pyy[k];
  
  // now we can compute the gain ( K*Pyy = Pxy )
  MUKF::solve( this->P , Pxy );  // now K is stored in Pxy
  
  // and update the state in the chart
  double dy[6] = { vm[0]-ymean[0] , vm[1]-ymean[1] , vm[2]-ymean[2] , wm[0]-ymean[3] , wm[1]-ymean[4] , wm[2]-ymean[5] };
  
  double dx[6];
  for(int i=0; i<6; i++){
    double sum = 0.0;
    for(int j=0; j<6; j++) sum += Pxy[i*6+j]*dy[j];
    dx[i] = sum;
  }
  
  // this update takes place in the chart centered in xmean
  for(int i=0; i<4; i++) this->q0[i] = xmean[i];
  for(int i=0; i<3; i++) this->e[i] = dx[i];
  
  // the updated point in the chart is mapped to a quaternion
  double delta[4];
  this->fC2M( this->q , this->q0 , this->e );
  // and the angular velocity is updated in the usual way
  this->w[0] = xmean[4] + dx[3];
  this->w[1] = xmean[5] + dx[4];
  this->w[2] = xmean[6] + dx[5];
  
  // the covariance matrix is updated in the chart centered in q0 ( P = Pxx - K*Pyy*K^T )
  for(int i=0; i<6; i++){
    for(int j=0; j<6; j++){
      double sum = 0.0;
      for(int k=0; k<6; k++) sum += Pyy[i+k*6]*Pxy[j*6+k];
      this->P[i+j*6] = sum;
    }
  }
  for(int i=0; i<6; i++){
    for(int j=0; j<6; j++){
      double sum = 0.0;
      for(int k=0; k<6; k++) sum += Pxy[i*6+k]*this->P[k+j*6];
      Pxx[i+j*6] -= sum;
    }
  }
  
  // we avoid numerical instabilities
  double qnorm = sqrt( this->q[0]*this->q[0] + this->q[1]*this->q[1] + this->q[2]*this->q[2] + this->q[3]*this->q[3] );
  for(int i=0; i<4; i++) this->q[i] /= qnorm;
  for(int i=0; i<6; i++){
    for(int j=0; j<6; j++) this->P[i+j*6] = 0.5*( Pxx[i+j*6] + Pxx[j+i*6] );
  }
  
  // this covariance matrix is expressed in the q0 chart
  // we will have to update it to the new q chart
  // that is why we do what we do at the beginning  
  
  return;
}


// Method: statePrediction
// this method predicts the state given the previous state, and the time increment
// inputs:
//  x: previous state (q,w,n,a)
//  dt: time step
// outputs:
//  xp: predicted state (qp,wp,np,ap)
void MUKF::statePrediction( double* x , double dt ){
  // first we predict the angular velocity
  double wp[3] = { x[4]+x[7] , x[5]+x[8] , x[6]+x[9] };
  // angular velocity norm computation
  double wnorm = sqrt( wp[0]*wp[0] + wp[1]*wp[1] + wp[2]*wp[2] );
  // we compute qw
  double qw[4];
  if( wnorm != 0.0 ){
    double wdt05 = 0.5*wnorm*dt;
    double swdt = sin(wdt05)/wnorm;
    qw[0] = cos(wdt05);
    qw[1] = wp[0]*swdt;
    qw[2] = wp[1]*swdt;
    qw[3] = wp[2]*swdt;
  }else{
    qw[0] = 1.0;
    qw[1] = 0.0;
    qw[2] = 0.0;
    qw[3] = 0.0;
  }
  // we compute the predicted state (q*qw,w)
  double qp[4];
  qp[0] = x[0]*qw[0] - x[1]*qw[1] - x[2]*qw[2] - x[3]*qw[3];
  qp[1] = x[0]*qw[1]  +  qw[0]*x[1]  +  x[2]*qw[3] - x[3]*qw[2];
  qp[2] = x[0]*qw[2]  +  qw[0]*x[2]  +  x[3]*qw[1] - x[1]*qw[3];
  qp[3] = x[0]*qw[3]  +  qw[0]*x[3]  +  x[1]*qw[2] - x[2]*qw[1];
  // we overwrite the predicted state in the current state
  for(int i=0; i<4; i++) x[i] = qp[i];
  for(int i=0; i<3; i++) x[i+4] = wp[i];
  
  return;
}


// Function: measurementPrediction
// this method predicts the measurement given a state
// inputs:
//  xp: state for which the measure is to be predicted
//  v: measured vector expressed in the external reference frame
// outputs:
//  yp: predicted measurement
void MUKF::measurementPrediction( double* y , const double* x , double* v ){
  // the predicted acceleration measurement will be the gravity vector measured
  // in the sensor frame: g = (R^T)*[a-(0,0,-1)]
  //  first we compute the rotation matrix
  double RT[9];
  RT[0] = -x[2]*x[2]-x[3]*x[3];    RT[3] = x[1]*x[2]+x[3]*x[0];     RT[6] = x[1]*x[3]-x[2]*x[0];
  RT[1] = x[1]*x[2]-x[3]*x[0];     RT[4] = -x[1]*x[1]-x[3]*x[3];    RT[7] = x[2]*x[3]+x[1]*x[0];
  RT[2] = x[1]*x[3]+x[2]*x[0];     RT[5] = x[2]*x[3]-x[1]*x[0];     RT[8] = -x[1]*x[1]-x[2]*x[2];
  
  RT[0] += RT[0] + 1.0;    RT[3] += RT[3];          RT[6] += RT[6];
  RT[1] += RT[1];          RT[4] += RT[4] + 1.0;    RT[7] += RT[7];
  RT[2] += RT[2];          RT[5] += RT[5];          RT[8] += RT[8] + 1.0;
  
  double vv[3] = { x[10]+v[0] , x[11]+v[1] , x[12]+v[2] };
  for(int i=0; i<3; i++){
    double sum = 0.0;
    for(int j=0; j<3; j++) sum += RT[i+j*3]*vv[j];
    y[i] = sum;
  }
  
  // the predicted measurement for the angular velocity will be itself
  y[3] = x[4];
  y[4] = x[5];
  y[5] = x[6];
  
  return;
}


// Method: Cholesky
// performs the Cholesky decomposition of a positive definite matrix ( S = L*L' )
// inputs:
//  S: positive definite matrix to be decomposed (must be stored by columns)
//  n: number of rows or column of the square matrix S (nxn)
// outputs:
//  S: the lower triangular matrix L (nxn) is overwritten in S (is stored by columns)
void MUKF::Cholesky( double* S , int n ){
  // for each column
  for(int j=0; j<n; j++){
    double sum = 0.0;  //sum for the diagonal term
    // we first fill with 0.0 until diagonal
    for(int i=0; i<j; i++){
      S[i+j*n] = 0.0;
      //we can compute this sum at the same time
      sum += S[j+i*n]*S[j+i*n];
    }
    // now we compute the diagonal term
    S[j*(n+1)] = sqrt( S[j*(n+1)] - sum ); //S[j+j*m] = sqrt( S[j+j*m] - sum );
    // finally we compute the terms below the diagonal
    for(int i=j+1; i<n; i++){
      //first the sum
      double sum = 0.0;
      for(int k=0; k<j; k++){
        sum += S[i+k*n]*S[j+k*n];
      }
      //after the non-diagonal term
      S[i+j*n] = ( S[i+j*n] - sum )/S[j*(n+1)];
    }
  }//end j
  
  return;
}


// Method: solve
// solves the system of linear equations  K*S = M  for K
// inputs:
//  S: 6x6 positive definite matrix stored by columns
//  M: 6x6 matrix stored by rows
// outputs:
//  M: K (6x6) is stored by rows in the M memory space
void MUKF::solve( double* S , double* M ){
  // we first compute the Cholesky decomposition for transform the system from  K*S = M  into K*L*L' = M
  MUKF::Cholesky( S , 6 );
  
  double y[6];
  // then we take each pair of rows of K and M independently
  for(int i=0; i<6; i++){
    // first we solve (y*L' = M)
    for(int j=0; j<6; j++){
      double sum = 0.0;
      for(int k=0; k<j; k++){
        sum += y[k]*S[j+k*6];
      }
      y[j] = ( M[i*6+j] - sum )/S[j*7];
    }
    // now we solve (Ki*L = y)
    for(int j=5; j>-1; j--){
      double sum = 0.0;
      for(int k=j+1; k<6; k++){
        sum += M[i*6+k]*S[k+j*6];
      }
      M[i*6+j] = ( y[j] - sum )/S[j*7];
    }
  }
  
  return;
}
