# Supplementary material for: Kalman Filtering for Attitude Estimation with Quaternions and Concepts from Manifold Theory
Source: Sensors (Basel). 2019 Jan 3;19(1):149. doi: 10.3390/s19010149 (PMC6339217; doi:10.3390/s19010149)
Supplement: Supplementary file 1 [file sensors-19-00149-s001.zip › supplementaryMaterial/code/Arduino+Processing/estimatorComparator/MEKFcRV.java]

/*
 * Copyright (C) 2017 P.Bernal-Polo
 *
 * This program is free software: you can redistribute it and/or modify
 * it under the terms of the GNU General Public License as published by
 * the Free Software Foundation, either version 3 of the License, or
 * (at your option) any later version.
 *
 * This program is distributed in the hope that it will be useful,
 * but WITHOUT ANY WARRANTY; without even the implied warranty of
 * MERCHANTABILITY or FITNESS FOR A PARTICULAR PURPOSE.  See the
 * GNU General Public License for more details.
 *
 * You should have received a copy of the GNU General Public License
 * along with this program.  If not, see <http://www.gnu.org/licenses/>.
 */
package OrientationEstimators;

/**
 *
 * @author P.Bernal-Polo
 */
public class MEKFcRV extends MEKF{
  
  // PROTECTED METHODS
  
  // Method: fC2M
  // defines the map from the chart points, to the manifold points (through the delta quaternion)
  // inputs:
  //  e: point of the Euclidean space that we want to map to a unit quaternion
  // outputs:
  //  delta: quaternion mapped with the e point
  protected void fC2M( double[] e , double[] delta ){
    // delta from the chart definition: Rotation Vector
    double enorm = Math.sqrt( e[0]*e[0] + e[1]*e[1] + e[2]*e[2] );
    if( enorm > Math.PI ){
      double aux = Math.PI/enorm;
      e[0] *= aux;
      e[1] *= aux;
      e[2] *= aux;
      enorm = Math.PI;
    }
    if( enorm != 0.0 ){
      double aux = Math.sin(0.5*enorm)/enorm;
      delta[0] = Math.cos(0.5*enorm);
      delta[1] = e[0]*aux;
      delta[2] = e[1]*aux;
      delta[3] = e[2]*aux;
    }else{
      delta[0] = 1.0;
      delta[1] = 0.0;
      delta[2] = 0.0;
      delta[3] = 0.0;
    }
    
    return;
  }
  
  // Method: chartUpdateMatrix
  // this function defines the transformation on the covariance matrix
  // when it is redefined from the chart centered in q quaternion, to the
  // chart centered in p quaternion, being them related by  p = q * delta
  // inputs:
  //  delta: quaternion used to update the quaternion estimation
  // outputs:
  //  G: transformation matrix to update the covariance matrix
  protected void chartUpdateMatrix( double[] delta , double[] G ){
    double dnorm = Math.sqrt( delta[1]*delta[1] + delta[2]*delta[2] + delta[3]*delta[3] );
    if( dnorm != 0.0 ){
      double[] udelta = new double[3];
      udelta[0] = delta[1]/dnorm;
      udelta[1] = delta[2]/dnorm;
      udelta[2] = delta[3]/dnorm;
      double dnasindn = dnorm/Math.asin(dnorm);
      // we will not use delta again in this update, so we transform it to save computations
      delta[0] *= dnasindn;
      delta[1] *= dnasindn;
      delta[2] *= dnasindn;
      delta[3] *= dnasindn;
      G[0] = delta[0];     G[3] = delta[3];     G[6] = -delta[2];
      G[1] = -delta[3];    G[4] = delta[0];     G[7] = delta[1];
      G[2] = delta[2];     G[5] = -delta[1];    G[8] = delta[0];
      for(int i=0; i<3; i++){
        for(int j=0; j<3; j++) G[i+j*3] += (1.0-delta[0])*udelta[i]*udelta[j];
      }
    }else{
      for(int k=0; k<9; k++) G[k] = 0.0;
      for(int k=0; k<9; k+=4) G[k] = 1.0;
    }
    
    return;
  }
  
}
