# Supplementary material for: Kalman Filtering for Attitude Estimation with Quaternions and Concepts from Manifold Theory
Source: Sensors (Basel). 2019 Jan 3;19(1):149. doi: 10.3390/s19010149 (PMC6339217; doi:10.3390/s19010149)
Supplement: Supplementary file 1 [file sensors-19-00149-s001.zip › supplementaryMaterial/code/simulations/matlab/output/MUKFcRV.dat]

%title = output/MUKFcRV;
%convergenceThreshold = 3.000000e+00;
%maxConvergenceUpdates = 1000;
%Tsim = 1.000000e+00;
%dtdtsim = 10;
%Ntimes = 100;
%QwMax = 1.000000e+01;
%QvMax = 1.000000e+00;
%Rw = 1.000000e-02;
%Rv = 1.000000e-02;
% frequency (Hz) | n no convergences | n crashes | mean convergence time (s) | sigma convergence time (s) | sigma mean convergence time (s) | mean error in orientation (degrees) | sigma of error in orientation (degrees) | sigma mean error in orientation (degrees)
 1.000000e+00 20 0 3.707625e+02 2.426907e+02 2.713364e+01 8.432285e+01 6.005050e+01 6.005050e+00
 5.000000e+00 1 0 2.716970e+01 2.886140e+01 2.900680e+00 2.792095e+01 2.066929e+01 2.066929e+00
 1.000000e+01 0 0 1.464500e+01 1.285630e+01 1.285630e+00 1.545540e+01 1.074071e+01 1.074071e+00
 1.000000e+02 4 0 2.304792e+00 2.344813e+00 2.393165e-01 6.755529e+00 6.687773e+00 6.687773e-01
