# Supplementary material for: Kalman Filtering for Attitude Estimation with Quaternions and Concepts from Manifold Theory
Source: Sensors (Basel). 2019 Jan 3;19(1):149. doi: 10.3390/s19010149 (PMC6339217; doi:10.3390/s19010149)
Supplement: Supplementary file 1 [file sensors-19-00149-s001.zip › supplementaryMaterial/code/simulations/matlab/output/MUKFcRP.dat]

%title = output/MUKFcRP;
%convergenceThreshold = 3.000000e+00;
%maxConvergenceUpdates = 1000;
%Tsim = 1.000000e+00;
%dtdtsim = 10;
%Ntimes = 100;
%QwMax = 1.000000e+01;
%QvMax = 1.000000e+00;
%Rw = 1.000000e-02;
%Rv = 1.000000e-02;
% frequency (Hz) | n no convergences | n crashes | mean convergence time (s) | sigma convergence time (s) | sigma mean convergence time (s) | mean error in orientation (degrees) | sigma of error in orientation (degrees) | sigma mean error in orientation (degrees)
 1.000000e+00 81 0 4.296316e+02 2.775286e+02 6.366943e+01 2.072573e+01 4.528737e+01 4.528737e+00
 5.000000e+00 0 0 2.856000e+01 2.237556e+01 2.237556e+00 2.826327e+01 1.992648e+01 1.992648e+00
 1.000000e+01 0 0 1.771300e+01 1.366295e+01 1.366295e+00 1.572942e+01 1.121467e+01 1.121467e+00
 1.000000e+02 28 0 4.149028e+00 2.902465e+00 3.420588e-01 4.050589e+00 4.967602e+00 4.967602e-01
