# Supplementary material for: Kalman Filtering for Attitude Estimation with Quaternions and Concepts from Manifold Theory
Source: Sensors (Basel). 2019 Jan 3;19(1):149. doi: 10.3390/s19010149 (PMC6339217; doi:10.3390/s19010149)
Supplement: Supplementary file 1 [file sensors-19-00149-s001.zip › supplementaryMaterial/code/simulations/matlab/output/MEKFcRV.dat]

%title = output/MEKFcRV;
%convergenceThreshold = 3.000000e+00;
%maxConvergenceUpdates = 1000;
%Tsim = 1.000000e+00;
%dtdtsim = 10;
%Ntimes = 100;
%QwMax = 1.000000e+01;
%QvMax = 1.000000e+00;
%Rw = 1.000000e-02;
%Rv = 1.000000e-02;
% frequency (Hz) | n no convergences | n crashes | mean convergence time (s) | sigma convergence time (s) | sigma mean convergence time (s) | mean error in orientation (degrees) | sigma of error in orientation (degrees) | sigma mean error in orientation (degrees)
 1.000000e+00 21 0 2.945696e+02 2.591777e+02 2.915977e+01 7.769074e+01 5.925530e+01 5.925530e+00
 5.000000e+00 1 0 3.253939e+01 3.357644e+01 3.374559e+00 3.226184e+01 2.790990e+01 2.790990e+00
 1.000000e+01 0 0 1.435800e+01 1.056611e+01 1.056611e+00 1.651134e+01 1.234996e+01 1.234996e+00
 1.000000e+02 10 0 2.682556e+00 2.300793e+00 2.425249e-01 3.353338e+00 2.059017e+00 2.059017e-01
