# Supplementary material for: Kalman Filtering for Attitude Estimation with Quaternions and Concepts from Manifold Theory
Source: Sensors (Basel). 2019 Jan 3;19(1):149. doi: 10.3390/s19010149 (PMC6339217; doi:10.3390/s19010149)
Supplement: Supplementary file 1 [file sensors-19-00149-s001.zip › supplementaryMaterial/code/simulations/matlab/output/MUKFcMRP.dat]

%title = output/MUKFcMRP;
%convergenceThreshold = 3.000000e+00;
%maxConvergenceUpdates = 1000;
%Tsim = 1.000000e+00;
%dtdtsim = 10;
%Ntimes = 100;
%QwMax = 1.000000e+01;
%QvMax = 1.000000e+00;
%Rw = 1.000000e-02;
%Rv = 1.000000e-02;
% frequency (Hz) | n no convergences | n crashes | mean convergence time (s) | sigma convergence time (s) | sigma mean convergence time (s) | mean error in orientation (degrees) | sigma of error in orientation (degrees) | sigma mean error in orientation (degrees)
 1.000000e+00 33 0 2.842239e+02 2.405864e+02 2.939231e+01 6.817659e+01 6.115273e+01 6.115273e+00
 5.000000e+00 2 0 2.718980e+01 2.956243e+01 2.986257e+00 2.751693e+01 1.898006e+01 1.898006e+00
 1.000000e+01 0 0 1.554800e+01 1.579729e+01 1.579729e+00 1.527497e+01 1.155807e+01 1.155807e+00
 1.000000e+02 8 0 2.335978e+00 2.341361e+00 2.441038e-01 5.529844e+00 5.292583e+00 5.292583e-01
