# Supplementary material for: Kalman Filtering for Attitude Estimation with Quaternions and Concepts from Manifold Theory
Source: Sensors (Basel). 2019 Jan 3;19(1):149. doi: 10.3390/s19010149 (PMC6339217; doi:10.3390/s19010149)
Supplement: Supplementary file 1 [file sensors-19-00149-s001.zip › supplementaryMaterial/code/simulations/matlab/output/MUKFcO.dat]

%title = output/MUKFcO;
%convergenceThreshold = 3.000000e+00;
%maxConvergenceUpdates = 1000;
%Tsim = 1.000000e+00;
%dtdtsim = 10;
%Ntimes = 100;
%QwMax = 1.000000e+01;
%QvMax = 1.000000e+00;
%Rw = 1.000000e-02;
%Rv = 1.000000e-02;
% frequency (Hz) | n no convergences | n crashes | mean convergence time (s) | sigma convergence time (s) | sigma mean convergence time (s) | mean error in orientation (degrees) | sigma of error in orientation (degrees) | sigma mean error in orientation (degrees)
 1.000000e+00 17 0 2.454458e+02 2.195095e+02 2.409430e+01 8.835319e+01 5.777979e+01 5.777979e+00
 5.000000e+00 1 0 2.615556e+01 2.781593e+01 2.795606e+00 3.177487e+01 2.702203e+01 2.702203e+00
 1.000000e+01 0 0 1.512700e+01 1.534363e+01 1.534363e+00 1.539010e+01 1.089226e+01 1.089226e+00
 1.000000e+02 8 0 2.129674e+00 1.999536e+00 2.084661e-01 6.987810e+00 6.908985e+00 6.908985e-01
