# Supplementary material for: Kalman Filtering for Attitude Estimation with Quaternions and Concepts from Manifold Theory
Source: Sensors (Basel). 2019 Jan 3;19(1):149. doi: 10.3390/s19010149 (PMC6339217; doi:10.3390/s19010149)
Supplement: Supplementary file 1 [file sensors-19-00149-s001.zip › supplementaryMaterial/code/simulations/matlab/output/MEKFcRP.dat]

%title = output/MEKFcRP;
%convergenceThreshold = 3.000000e+00;
%maxConvergenceUpdates = 1000;
%Tsim = 1.000000e+00;
%dtdtsim = 10;
%Ntimes = 100;
%QwMax = 1.000000e+01;
%QvMax = 1.000000e+00;
%Rw = 1.000000e-02;
%Rv = 1.000000e-02;
% frequency (Hz) | n no convergences | n crashes | mean convergence time (s) | sigma convergence time (s) | sigma mean convergence time (s) | mean error in orientation (degrees) | sigma of error in orientation (degrees) | sigma mean error in orientation (degrees)
 1.000000e+00 19 0 2.701975e+02 2.479804e+02 2.755337e+01 8.579364e+01 5.910053e+01 5.910053e+00
 5.000000e+00 1 0 3.520808e+01 3.392653e+01 3.409744e+00 3.355534e+01 2.663687e+01 2.663687e+00
 1.000000e+01 1 0 1.650505e+01 1.331605e+01 1.338314e+00 1.638995e+01 1.353612e+01 1.353612e+00
 1.000000e+02 13 0 3.250805e+00 2.592264e+00 2.779199e-01 2.873032e+00 1.702304e+00 1.702304e-01
