# Supplementary material for: Kalman Filtering for Attitude Estimation with Quaternions and Concepts from Manifold Theory
Source: Sensors (Basel). 2019 Jan 3;19(1):149. doi: 10.3390/s19010149 (PMC6339217; doi:10.3390/s19010149)
Supplement: Supplementary file 1 [file sensors-19-00149-s001.zip › supplementaryMaterial/code/simulations/matlab/output/MEKFcMRP.dat]

%title = output/MEKFcMRP;
%convergenceThreshold = 3.000000e+00;
%maxConvergenceUpdates = 1000;
%Tsim = 1.000000e+00;
%dtdtsim = 10;
%Ntimes = 100;
%QwMax = 1.000000e+01;
%QvMax = 1.000000e+00;
%Rw = 1.000000e-02;
%Rv = 1.000000e-02;
% frequency (Hz) | n no convergences | n crashes | mean convergence time (s) | sigma convergence time (s) | sigma mean convergence time (s) | mean error in orientation (degrees) | sigma of error in orientation (degrees) | sigma mean error in orientation (degrees)
 1.000000e+00 22 0 3.093846e+02 2.807406e+02 3.178762e+01 7.242301e+01 5.722423e+01 5.722423e+00
 5.000000e+00 0 0 3.436600e+01 3.482445e+01 3.482445e+00 3.702849e+01 2.758113e+01 2.758113e+00
 1.000000e+01 0 0 1.671600e+01 1.391581e+01 1.391581e+00 1.722081e+01 1.351825e+01 1.351825e+00
 1.000000e+02 8 0 3.534022e+00 2.567056e+00 2.676341e-01 3.155448e+00 1.724679e+00 1.724679e-01
