# Supplementary material for: Kalman Filtering for Attitude Estimation with Quaternions and Concepts from Manifold Theory
Source: Sensors (Basel). 2019 Jan 3;19(1):149. doi: 10.3390/s19010149 (PMC6339217; doi:10.3390/s19010149)
Supplement: Supplementary file 1 [file sensors-19-00149-s001.zip › supplementaryMaterial/code/simulations/matlab/output/MEKFcO.dat]

%title = output/MEKFcO;
%convergenceThreshold = 3.000000e+00;
%maxConvergenceUpdates = 1000;
%Tsim = 1.000000e+00;
%dtdtsim = 10;
%Ntimes = 100;
%QwMax = 1.000000e+01;
%QvMax = 1.000000e+00;
%Rw = 1.000000e-02;
%Rv = 1.000000e-02;
% frequency (Hz) | n no convergences | n crashes | mean convergence time (s) | sigma convergence time (s) | sigma mean convergence time (s) | mean error in orientation (degrees) | sigma of error in orientation (degrees) | sigma mean error in orientation (degrees)
 1.000000e+00 19 0 2.149506e+02 2.332295e+02 2.591439e+01 7.793778e+01 5.460559e+01 5.460559e+00
 5.000000e+00 1 0 2.918384e+01 2.795654e+01 2.809738e+00 4.075289e+01 3.527818e+01 3.527818e+00
 1.000000e+01 0 0 1.494500e+01 9.823873e+00 9.823873e-01 1.715844e+01 1.364934e+01 1.364934e+00
 1.000000e+02 6 0 3.252553e+00 2.647439e+00 2.730625e-01 3.359783e+00 1.853122e+00 1.853122e-01
