# Supplementary material for: Kalman Filtering for Attitude Estimation with Quaternions and Concepts from Manifold Theory
Source: Sensors (Basel). 2019 Jan 3;19(1):149. doi: 10.3390/s19010149 (PMC6339217; doi:10.3390/s19010149)
Supplement: Supplementary file 1 [file sensors-19-00149-s001.zip › supplementaryMaterial/code/simulations/c++/MKFsim/MEKFcO.cpp]

/*
 * Copyright (C) 2017 P.Bernal-Polo
 *
 * This program is free software: you can redistribute it and/or modify
 * it under the terms of the GNU General Public License as published by
 * the Free Software Foundation, either version 3 of the License, or
 * (at your option) any later version.
 *
 * This program is distributed in the hope that it will be useful,
 * but WITHOUT ANY WARRANTY; without even the implied warranty of
 * MERCHANTABILITY or FITNESS FOR A PARTICULAR PURPOSE.  See the
 * GNU General Public License for more details.
 *
 * You should have received a copy of the GNU General Public License
 * along with this program.  If not, see <http://www.gnu.org/licenses/>.
 */

/* 
 * File:   MEKFcO.cpp
 * Author: P.Bernal-Polo
 * 
 * Created on February 19, 2017, 2:05 PM
 */


#include "MEKFcO.h"


MEKFcO::MEKFcO() {
}

MEKFcO::MEKFcO(const MEKFcO& orig) {
}

MEKFcO::~MEKFcO() {
}


// Method: copy
// makes a shallow copy of the MEKFcO object
// inputs:
// outputs:
//  OrientationEstimator*: an OrientationEstimator pointer, pointing to the MEKFcO object
OrientationEstimator* MEKFcO::copy(){
  return new MEKFcO( *this );
}


// Method: fC2M
// defines the map from the chart points, to the manifold points (through the delta quaternion)
// inputs:
//  e: point of the Euclidean space that we want to map to a unit quaternion
// outputs:
//  delta: quaternion mapped with the e point
void MEKFcO::fC2M( double* e , double* delta ){
  // delta from the chart definition: Orthographic
  double enorm = sqrt( e[0]*e[0] + e[1]*e[1] + e[2]*e[2] );
  double epsilon = 1.0e-3;
  if( enorm > 2.0-epsilon ){
    double aux = (2.0-epsilon)/enorm;
    e[0] *= aux;
    e[1] *= aux;
    e[2] *= aux;
    enorm = 2.0-epsilon;
  }
  delta[0] = sqrt(1.0-0.25*enorm*enorm);
  delta[1] = 0.5*e[0];
  delta[2] = 0.5*e[1];
  delta[3] = 0.5*e[2];
  
  return;
}


// Method: chartUpdateMatrix
// this function defines the transformation on the covariance matrix when it is 
// redefined from the chart centered in q quaternion, to the chart centered in
// p quaternion, being them related by  p = q * delta
// inputs:
//  delta: quaternion used to update the quaternion estimation
// outputs:
//  T: transformation matrix to update the covariance matrix
void MEKFcO::chartUpdateMatrix( double* delta , double* T ){
  T[0] = delta[0];     T[3] = delta[3];     T[6] = -delta[2];
  T[1] = -delta[3];    T[4] = delta[0];     T[7] = delta[1];
  T[2] = delta[2];     T[5] = -delta[1];    T[8] = delta[0];
  
  for(int i=0; i<3; i++){
    for(int j=0; j<3; j++) T[i+j*3] += delta[i+1]*delta[j+1]/delta[0];
  }
  
  return;
}
