# Supplementary material for: Kalman Filtering for Attitude Estimation with Quaternions and Concepts from Manifold Theory
Source: Sensors (Basel). 2019 Jan 3;19(1):149. doi: 10.3390/s19010149 (PMC6339217; doi:10.3390/s19010149)
Supplement: Supplementary file 1 [file sensors-19-00149-s001.zip › supplementaryMaterial/code/simulations/c++/MKFsim/output/MUKFcMRP_cu_R=0.000001.dat]

# title = ./output/MUKFcMRP_cu_R=0.000001
# convergenceThreshold = 1
# maxConvergenceUpdates = 100000
# Tsim = 10
# dtdtsim = 100
# Ntimes = 1000
# QwMax = 100
# QvMax = 1
# Rw = 1e-06
# Rv = 1e-06
# frequency (Hz) | n no convergences | n crashes | mean convergence time (s) | sigma convergence time (s) | sigma mean convergence time (s) | mean error in orientation (degrees) | sigma of error in orientation (degrees) | sigma mean error in orientation (degrees) 
2 0 0 389.4205 417.1416875 13.19117839 95.52275259 49.54032396 1.566602597
5 0 0 224.246 227.1132657 7.181952066 69.69657089 46.59696768 1.473525499
10 0 0 144.3265 159.2695842 5.036546481 42.93577122 33.41654756 1.056724018
50 0 0 50.79096 72.80824036 2.30239872 9.987195068 8.321648925 0.2631536449
100 0 0 26.35733 41.68955057 1.318339344 4.624940055 3.721041634 0.1176696683
500 1 0 6.320666339 7.44717853 0.235500463 1.222021634 0.7283220877 0.0230430911
1000 0 0 3.157626 4.31174264 0.1363492743 0.8202250872 0.4930718335 0.01559230044
