# Supplementary material for: Kalman Filtering for Attitude Estimation with Quaternions and Concepts from Manifold Theory
Source: Sensors (Basel). 2019 Jan 3;19(1):149. doi: 10.3390/s19010149 (PMC6339217; doi:10.3390/s19010149)
Supplement: Supplementary file 1 [file sensors-19-00149-s001.zip › supplementaryMaterial/code/simulations/c++/MKFsim/output/MEKFcRV_ncu_R=0.000001.dat]

# title = ./output/MEKFcRV_ncu_R=0.000001
# convergenceThreshold = 1
# maxConvergenceUpdates = 100000
# Tsim = 10
# dtdtsim = 100
# Ntimes = 1000
# QwMax = 100
# QvMax = 1
# Rw = 1e-06
# Rv = 1e-06
# frequency (Hz) | n no convergences | n crashes | mean convergence time (s) | sigma convergence time (s) | sigma mean convergence time (s) | mean error in orientation (degrees) | sigma of error in orientation (degrees) | sigma mean error in orientation (degrees) 
2 191 0 9793.657863 954.4715087 30.18303929 74.2239083 58.12669281 2.043625688
5 13 0 2015.305961 832.8913885 26.33833831 62.44967393 47.49003338 1.511624417
10 0 0 241.0686 450.8185336 14.25613378 35.98932421 33.28208724 1.05247201
50 0 0 14.19328 13.97404421 0.4418980783 5.297192134 3.890562555 0.1230303905
100 0 0 10.44535 8.95546332 0.2831966159 2.790908095 1.765609024 0.05583345974
500 0 0 5.216918 6.078864747 0.1922305819 0.9676435244 0.5596049285 0.01769626164
1000 0 0 3.107814 3.773001797 0.1193127929 0.7197638878 0.4745996541 0.01500815884
