# Supplementary material for: Kalman Filtering for Attitude Estimation with Quaternions and Concepts from Manifold Theory
Source: Sensors (Basel). 2019 Jan 3;19(1):149. doi: 10.3390/s19010149 (PMC6339217; doi:10.3390/s19010149)
Supplement: Supplementary file 1 [file sensors-19-00149-s001.zip › supplementaryMaterial/code/simulations/c++/MKFsim/output/MEKFcMRP_ncu_R=0.000001.dat]

# title = ./output/MEKFcMRP_ncu_R=0.000001
# convergenceThreshold = 1
# maxConvergenceUpdates = 100000
# Tsim = 10
# dtdtsim = 100
# Ntimes = 1000
# QwMax = 100
# QvMax = 1
# Rw = 1e-06
# Rv = 1e-06
# frequency (Hz) | n no convergences | n crashes | mean convergence time (s) | sigma convergence time (s) | sigma mean convergence time (s) | mean error in orientation (degrees) | sigma of error in orientation (degrees) | sigma mean error in orientation (degrees) 
2 259 0 10484.07176 1188.553246 37.58535376 68.71297817 58.64119224 2.154238025
5 6 0 2122.652578 875.6051803 27.68906701 60.42208399 46.95836906 1.489429024
10 0 0 265.5677 507.9349797 16.06231439 34.48881953 31.87408329 1.007947015
50 0 0 13.4897 11.93116383 0.3772965283 5.295496899 3.825552047 0.1209745778
100 0 0 10.25519 8.288898622 0.2621179894 2.874768652 1.811749037 0.05729253506
500 0 0 5.279818 6.914735296 0.2186631295 0.9690995406 0.5828131959 0.0184301715
1000 0 0 3.494583 4.389965582 0.1388229009 0.747773434 0.469978772 0.01486203371
