# Supplementary material for: Kalman Filtering for Attitude Estimation with Quaternions and Concepts from Manifold Theory
Source: Sensors (Basel). 2019 Jan 3;19(1):149. doi: 10.3390/s19010149 (PMC6339217; doi:10.3390/s19010149)
Supplement: Supplementary file 1 [file sensors-19-00149-s001.zip › supplementaryMaterial/code/simulations/c++/MKFsim/output/MEKFcRP_ncu_R=0.000001.dat]

# title = ./output/MEKFcRP_ncu_R=0.000001
# convergenceThreshold = 1
# maxConvergenceUpdates = 100000
# Tsim = 10
# dtdtsim = 100
# Ntimes = 1000
# QwMax = 100
# QvMax = 1
# Rw = 1e-06
# Rv = 1e-06
# frequency (Hz) | n no convergences | n crashes | mean convergence time (s) | sigma convergence time (s) | sigma mean convergence time (s) | mean error in orientation (degrees) | sigma of error in orientation (degrees) | sigma mean error in orientation (degrees) 
2 194 0 10168.51396 1378.527889 43.59287948 72.86789084 56.39486318 1.986424333
5 9 0 1785.405504 1229.219038 38.87131903 58.82993384 43.667864 1.387155416
10 0 0 234.5266 411.0698599 12.99917035 36.08504524 32.68471964 1.033581588
50 0 0 13.19756 12.59569757 0.3983109304 5.356814372 3.846500619 0.1216370298
100 0 0 10.58595 9.014542712 0.2850648703 2.729051772 1.67114613 0.05284628075
500 0 0 5.225946 6.400595744 0.2024046093 0.9590486197 0.5911910361 0.01869510206
1000 0 0 3.801976 5.814842164 0.1838814547 0.7353324866 0.485746278 0.01536064604
