# Supplementary material for: Kalman Filtering for Attitude Estimation with Quaternions and Concepts from Manifold Theory
Source: Sensors (Basel). 2019 Jan 3;19(1):149. doi: 10.3390/s19010149 (PMC6339217; doi:10.3390/s19010149)
Supplement: Supplementary file 1 [file sensors-19-00149-s001.zip › supplementaryMaterial/code/simulations/c++/MKFsim/output/MEKFcO_ncu_R=0.000001.dat]

# title = ./output/MEKFcO_ncu_R=0.000001
# convergenceThreshold = 1
# maxConvergenceUpdates = 100000
# Tsim = 10
# dtdtsim = 100
# Ntimes = 1000
# QwMax = 100
# QvMax = 1
# Rw = 1e-06
# Rv = 1e-06
# frequency (Hz) | n no convergences | n crashes | mean convergence time (s) | sigma convergence time (s) | sigma mean convergence time (s) | mean error in orientation (degrees) | sigma of error in orientation (degrees) | sigma mean error in orientation (degrees) 
2 264 0 11095.63017 1305.640021 41.28796271 71.09142064 59.9796208 2.210878155
5 15 0 2002.547939 916.7080159 28.9888528 62.47699537 47.53913948 1.514722934
10 0 0 255.754 444.2806147 14.04938663 34.09783852 30.31426309 0.9586211694
50 0 0 13.78212 13.38321726 0.4232144898 5.081484916 3.770283924 0.1192268463
100 0 0 11.13374 9.255890018 0.2926969423 2.834601143 1.7452159 0.05518857254
500 0 0 5.242346 6.538364976 0.206761255 1.031595184 0.6203860223 0.01961832859
1000 0 0 3.058332 4.475894618 0.1415402156 0.774244004 0.513380841 0.01623452765
