# Supplementary material for: Kalman Filtering for Attitude Estimation with Quaternions and Concepts from Manifold Theory
Source: Sensors (Basel). 2019 Jan 3;19(1):149. doi: 10.3390/s19010149 (PMC6339217; doi:10.3390/s19010149)
Supplement: Supplementary file 1 [file sensors-19-00149-s001.zip › supplementaryMaterial/code/simulations/c++/MKFsim/output/MUKFcRV_ncu_R=0.000100.dat]

# title = ./output/MUKFcRV_ncu_R=0.000100
# convergenceThreshold = 1
# maxConvergenceUpdates = 100000
# Tsim = 10
# dtdtsim = 100
# Ntimes = 1000
# QwMax = 100
# QvMax = 1
# Rw = 0.0001
# Rv = 0.0001
# frequency (Hz) | n no convergences | n crashes | mean convergence time (s) | sigma convergence time (s) | sigma mean convergence time (s) | mean error in orientation (degrees) | sigma of error in orientation (degrees) | sigma mean error in orientation (degrees) 
2 0 0 523.6365 840.2431908 26.57082271 93.19238498 49.58391889 1.56798119
5 0 0 119.4484 163.8300316 5.18076049 65.38416867 45.30524935 1.432677779
10 0 0 56.2445 64.93449368 2.053408987 38.64930318 29.77246654 0.9414880584
50 0 0 22.29758 21.71160499 0.6865812343 8.546193447 6.666239496 0.2108050023
100 0 0 15.27555 16.4249002 0.5194009498 4.456360932 3.399756715 0.1075097471
500 0 0 5.163346 7.775728514 0.2458901257 1.575013507 1.316540475 0.04163266531
1000 0 0 2.688421 3.828667312 0.1210730911 1.424889632 1.287311939 0.04070837786
