# Supplementary material for: Kalman Filtering for Attitude Estimation with Quaternions and Concepts from Manifold Theory
Source: Sensors (Basel). 2019 Jan 3;19(1):149. doi: 10.3390/s19010149 (PMC6339217; doi:10.3390/s19010149)
Supplement: Supplementary file 1 [file sensors-19-00149-s001.zip › supplementaryMaterial/code/simulations/c++/MKFsim/output/MUKFcMRP_ncu_R=0.000100.dat]

# title = ./output/MUKFcMRP_ncu_R=0.000100
# convergenceThreshold = 1
# maxConvergenceUpdates = 100000
# Tsim = 10
# dtdtsim = 100
# Ntimes = 1000
# QwMax = 100
# QvMax = 1
# Rw = 0.0001
# Rv = 0.0001
# frequency (Hz) | n no convergences | n crashes | mean convergence time (s) | sigma convergence time (s) | sigma mean convergence time (s) | mean error in orientation (degrees) | sigma of error in orientation (degrees) | sigma mean error in orientation (degrees) 
2 0 0 491.1335 847.5794389 26.80281525 89.84101578 47.86563195 1.513644186
5 0 0 111.271 138.2527461 4.371935704 64.14926574 44.33071754 1.401860377
10 0 0 60.7027 72.71497069 2.299449274 37.70180464 29.45304863 0.931387177
50 0 0 22.01476 24.71499394 0.781556732 8.996377312 6.966418975 0.2202975109
100 0 0 14.85086 16.17801138 0.5115936396 4.478371789 3.345943819 0.1058080339
500 0 0 4.25148 5.901653694 0.1866266763 1.597876001 1.304123054 0.04123999201
1000 0 0 2.786964 4.288108397 0.1356018939 1.380876183 1.229642747 0.03888471787
