# Supplementary material for: Kalman Filtering for Attitude Estimation with Quaternions and Concepts from Manifold Theory
Source: Sensors (Basel). 2019 Jan 3;19(1):149. doi: 10.3390/s19010149 (PMC6339217; doi:10.3390/s19010149)
Supplement: Supplementary file 1 [file sensors-19-00149-s001.zip › supplementaryMaterial/code/simulations/c++/MKFsim/output/MUKFcRP_ncu_R=0.000100.dat]

# title = ./output/MUKFcRP_ncu_R=0.000100
# convergenceThreshold = 1
# maxConvergenceUpdates = 100000
# Tsim = 10
# dtdtsim = 100
# Ntimes = 1000
# QwMax = 100
# QvMax = 1
# Rw = 0.0001
# Rv = 0.0001
# frequency (Hz) | n no convergences | n crashes | mean convergence time (s) | sigma convergence time (s) | sigma mean convergence time (s) | mean error in orientation (degrees) | sigma of error in orientation (degrees) | sigma mean error in orientation (degrees) 
2 0 0 713.9495 761.1166742 24.06862256 88.29168235 48.54483715 1.53512254
5 0 0 137.5654 149.6446184 4.732178336 61.47385789 43.51190152 1.375967141
10 0 0 67.6055 59.58505047 1.88424474 36.22432607 28.18344236 0.8912387016
50 0 0 25.33254 24.77010585 0.7832995238 8.31970935 6.686259021 0.2114380753
100 0 0 16.70518 17.04590177 0.5390387436 4.456122678 3.40212041 0.1075844937
500 0 0 6.239628 9.274394212 0.2932820963 1.622853568 1.294832081 0.04094618563
1000 0 0 4.299827 4.512380602 0.1426940037 1.417479093 1.239289855 0.03918978625
