# Supplementary material for: Kalman Filtering for Attitude Estimation with Quaternions and Concepts from Manifold Theory
Source: Sensors (Basel). 2019 Jan 3;19(1):149. doi: 10.3390/s19010149 (PMC6339217; doi:10.3390/s19010149)
Supplement: Supplementary file 1 [file sensors-19-00149-s001.zip › supplementaryMaterial/code/simulations/c++/MKFsim/output/MUKFcO_ncu_R=0.000100.dat]

# title = ./output/MUKFcO_ncu_R=0.000100
# convergenceThreshold = 1
# maxConvergenceUpdates = 100000
# Tsim = 10
# dtdtsim = 100
# Ntimes = 1000
# QwMax = 100
# QvMax = 1
# Rw = 0.0001
# Rv = 0.0001
# frequency (Hz) | n no convergences | n crashes | mean convergence time (s) | sigma convergence time (s) | sigma mean convergence time (s) | mean error in orientation (degrees) | sigma of error in orientation (degrees) | sigma mean error in orientation (degrees) 
2 0 0 518.0675 878.5752908 27.78299015 96.8223768 50.26036424 1.58937227
5 0 0 119.007 151.824075 4.801098807 66.98522311 47.58481775 1.504764061
10 0 0 60.7097 58.71775827 1.856818552 38.54651097 29.83199972 0.9433706627
50 0 0 23.05922 22.33696255 0.7063567765 8.407182121 6.745315078 0.2133055918
100 0 0 15.77064 16.80878827 0.5315405563 4.568155421 3.466486581 0.1096199307
500 0 0 5.140208 7.563838872 0.2391895869 1.633542113 1.338011668 0.04231164406
1000 0 0 3.197983 4.188478852 0.132451331 1.380281505 1.216188663 0.03845926239
