# Supplementary material for: Kalman Filtering for Attitude Estimation with Quaternions and Concepts from Manifold Theory
Source: Sensors (Basel). 2019 Jan 3;19(1):149. doi: 10.3390/s19010149 (PMC6339217; doi:10.3390/s19010149)
Supplement: Supplementary file 1 [file sensors-19-00149-s001.zip › supplementaryMaterial/code/simulations/c++/MKFsim/output/MEKFcRV_ncu_R=0.000100.dat]

# title = ./output/MEKFcRV_ncu_R=0.000100
# convergenceThreshold = 1
# maxConvergenceUpdates = 100000
# Tsim = 10
# dtdtsim = 100
# Ntimes = 1000
# QwMax = 100
# QvMax = 1
# Rw = 0.0001
# Rv = 0.0001
# frequency (Hz) | n no convergences | n crashes | mean convergence time (s) | sigma convergence time (s) | sigma mean convergence time (s) | mean error in orientation (degrees) | sigma of error in orientation (degrees) | sigma mean error in orientation (degrees) 
2 263 0 9820.061034 1469.096961 46.456925 70.91946324 60.07559276 2.212912901
5 11 0 2006.50514 773.8128977 24.47011239 60.55399457 46.14671176 1.467380064
10 0 0 244.9278 424.986104 13.43924063 35.39458822 32.13198918 1.016102716
50 0 0 13.6504 12.55974136 0.3971738952 5.22495976 3.659422636 0.1157211045
100 0 0 10.90559 9.380254285 0.2966296857 2.898309345 1.813866415 0.05735949243
500 0 0 5.364208 6.688147142 0.211497783 0.9939994002 0.5967307053 0.01887028179
1000 0 0 3.223398 5.00824342 0.1583745628 0.7220763113 0.4738110876 0.01498322217
