# Supplementary material for: Kalman Filtering for Attitude Estimation with Quaternions and Concepts from Manifold Theory
Source: Sensors (Basel). 2019 Jan 3;19(1):149. doi: 10.3390/s19010149 (PMC6339217; doi:10.3390/s19010149)
Supplement: Supplementary file 1 [file sensors-19-00149-s001.zip › supplementaryMaterial/code/simulations/c++/MKFsim/output/MEKFcMRP_ncu_R=0.000100.dat]

# title = ./output/MEKFcMRP_ncu_R=0.000100
# convergenceThreshold = 1
# maxConvergenceUpdates = 100000
# Tsim = 10
# dtdtsim = 100
# Ntimes = 1000
# QwMax = 100
# QvMax = 1
# Rw = 0.0001
# Rv = 0.0001
# frequency (Hz) | n no convergences | n crashes | mean convergence time (s) | sigma convergence time (s) | sigma mean convergence time (s) | mean error in orientation (degrees) | sigma of error in orientation (degrees) | sigma mean error in orientation (degrees) 
2 221 0 10497.85954 1232.76511 38.98345567 72.47170427 58.42058341 2.09313462
5 10 0 1845.600223 1318.257942 41.68697641 60.80643804 45.72509816 1.453239016
10 0 0 266.4727 443.8013903 14.03423222 34.75800559 32.15868214 1.016946821
50 0 0 13.46928 12.58002678 0.3978153766 5.306775 3.780339182 0.1195448214
100 0 0 10.72397 8.921322108 0.282116976 2.79514754 1.748582104 0.05529502125
500 0 0 5.171814 6.139998695 0.1941638071 0.963437778 0.5918377457 0.01871555282
1000 0 0 3.276316 4.193340808 0.1326050796 0.7246354157 0.4880630919 0.01543391012
