# Supplementary material for: Kalman Filtering for Attitude Estimation with Quaternions and Concepts from Manifold Theory
Source: Sensors (Basel). 2019 Jan 3;19(1):149. doi: 10.3390/s19010149 (PMC6339217; doi:10.3390/s19010149)
Supplement: Supplementary file 1 [file sensors-19-00149-s001.zip › supplementaryMaterial/code/simulations/c++/MKFsim/output/MEKFcRP_ncu_R=0.000100.dat]

# title = ./output/MEKFcRP_ncu_R=0.000100
# convergenceThreshold = 1
# maxConvergenceUpdates = 100000
# Tsim = 10
# dtdtsim = 100
# Ntimes = 1000
# QwMax = 100
# QvMax = 1
# Rw = 0.0001
# Rv = 0.0001
# frequency (Hz) | n no convergences | n crashes | mean convergence time (s) | sigma convergence time (s) | sigma mean convergence time (s) | mean error in orientation (degrees) | sigma of error in orientation (degrees) | sigma mean error in orientation (degrees) 
2 195 0 10382.72817 1612.426031 50.98938818 69.63647251 55.8521082 1.968528154
5 8 0 1972.718805 766.4084658 24.2359637 58.8839278 44.17109399 1.402433637
10 0 0 267.4297 479.870405 15.17483462 35.10824776 31.78212701 1.005039102
50 0 0 14.29416 12.94787211 0.4094476673 5.396066601 3.9635481 0.1253383961
100 0 0 10.21396 9.464639735 0.299298188 2.854977068 1.751841327 0.05539808692
500 0 0 5.173394 5.920130518 0.1872109648 1.007273948 0.5693224333 0.01800355612
1000 0 0 3.30454 4.564289905 0.14433552 0.7389751728 0.4734027359 0.01497030896
