# Supplementary material for: Kalman Filtering for Attitude Estimation with Quaternions and Concepts from Manifold Theory
Source: Sensors (Basel). 2019 Jan 3;19(1):149. doi: 10.3390/s19010149 (PMC6339217; doi:10.3390/s19010149)
Supplement: Supplementary file 1 [file sensors-19-00149-s001.zip › supplementaryMaterial/code/simulations/c++/MKFsim/output/MEKFcO_ncu_R=0.000100.dat]

# title = ./output/MEKFcO_ncu_R=0.000100
# convergenceThreshold = 1
# maxConvergenceUpdates = 100000
# Tsim = 10
# dtdtsim = 100
# Ntimes = 1000
# QwMax = 100
# QvMax = 1
# Rw = 0.0001
# Rv = 0.0001
# frequency (Hz) | n no convergences | n crashes | mean convergence time (s) | sigma convergence time (s) | sigma mean convergence time (s) | mean error in orientation (degrees) | sigma of error in orientation (degrees) | sigma mean error in orientation (degrees) 
2 262 0 10157.32323 1362.111746 43.07375546 71.09484542 60.42218093 2.224171216
5 14 0 1983.169144 875.6118619 27.6892783 65.02255439 49.67876643 1.582094227
10 0 0 309.8424 575.9554449 18.21331037 34.99626741 32.53028929 1.028698071
50 0 0 13.42924 12.51071673 0.3956236002 5.309122268 3.635483672 0.114964088
100 0 0 10.20228 8.70278791 0.2752063179 2.790752096 1.762180961 0.05572505487
500 0 0 5.508472 6.34439212 0.2006272947 0.9854224413 0.5805356418 0.01835814891
1000 0 0 3.497773 5.388269547 0.1703920441 0.7495437244 0.514715186 0.01627672334
