# Supplementary material for: Kalman Filtering for Attitude Estimation with Quaternions and Concepts from Manifold Theory
Source: Sensors (Basel). 2019 Jan 3;19(1):149. doi: 10.3390/s19010149 (PMC6339217; doi:10.3390/s19010149)
Supplement: Supplementary file 1 [file sensors-19-00149-s001.zip › supplementaryMaterial/code/simulations/c++/MKFsim/output/MUKFcRV_ncu_R=0.010000.dat]

# title = ./output/MUKFcRV_ncu_R=0.010000
# convergenceThreshold = 1
# maxConvergenceUpdates = 100000
# Tsim = 10
# dtdtsim = 100
# Ntimes = 1000
# QwMax = 100
# QvMax = 1
# Rw = 0.01
# Rv = 0.01
# frequency (Hz) | n no convergences | n crashes | mean convergence time (s) | sigma convergence time (s) | sigma mean convergence time (s) | mean error in orientation (degrees) | sigma of error in orientation (degrees) | sigma mean error in orientation (degrees) 
2 43 0 6625.747475 1527.350055 48.29904959 79.5557549 50.22905986 1.623674913
5 0 0 999.5192 1366.558235 43.21436576 45.98024482 34.66908943 1.09633287
10 0 0 202.668 336.4140177 10.63834533 27.75955801 21.3713456 0.6758212876
50 0 0 11.4244 13.14652324 0.4157295676 20.11470926 16.74854698 0.5296355596
100 0 0 7.02644 6.979480004 0.220710537 18.80299951 16.36809403 0.5176045808
500 0 0 2.628178 2.662260147 0.08418805789 19.17670661 16.6803192 0.5274780078
1000 0 0 1.645427 1.93771929 0.06127606424 18.09427539 16.27703551 0.5147250577
