# Supplementary material for: Kalman Filtering for Attitude Estimation with Quaternions and Concepts from Manifold Theory
Source: Sensors (Basel). 2019 Jan 3;19(1):149. doi: 10.3390/s19010149 (PMC6339217; doi:10.3390/s19010149)
Supplement: Supplementary file 1 [file sensors-19-00149-s001.zip › supplementaryMaterial/code/simulations/c++/MKFsim/output/MUKFcMRP_ncu_R=0.010000.dat]

# title = ./output/MUKFcMRP_ncu_R=0.010000
# convergenceThreshold = 1
# maxConvergenceUpdates = 100000
# Tsim = 10
# dtdtsim = 100
# Ntimes = 1000
# QwMax = 100
# QvMax = 1
# Rw = 0.01
# Rv = 0.01
# frequency (Hz) | n no convergences | n crashes | mean convergence time (s) | sigma convergence time (s) | sigma mean convergence time (s) | mean error in orientation (degrees) | sigma of error in orientation (degrees) | sigma mean error in orientation (degrees) 
2 39 0 6526.641588 1763.8464 55.77772068 81.40659064 49.53314715 1.597843457
5 0 0 1007.309 1274.072395 40.28970671 45.41249837 35.03915682 1.108035428
10 0 0 175.9019 333.8369387 10.55685093 27.27138637 20.86051541 0.6596674187
50 0 0 11.51528 13.30450604 0.4207254223 19.28652169 15.88798918 0.5024223325
100 0 0 6.57351 6.708619707 0.2121451823 19.02989848 16.59714552 0.5248478249
500 0 0 2.46184 2.511555847 0.07942236948 18.53012967 16.07892242 0.5084601718
1000 0 0 1.549965 1.781607614 0.05633937957 18.98888762 16.12520697 0.5099238177
