# Supplementary material for: Kalman Filtering for Attitude Estimation with Quaternions and Concepts from Manifold Theory
Source: Sensors (Basel). 2019 Jan 3;19(1):149. doi: 10.3390/s19010149 (PMC6339217; doi:10.3390/s19010149)
Supplement: Supplementary file 1 [file sensors-19-00149-s001.zip › supplementaryMaterial/code/simulations/c++/MKFsim/output/MUKFcRP_ncu_R=0.010000.dat]

# title = ./output/MUKFcRP_ncu_R=0.010000
# convergenceThreshold = 1
# maxConvergenceUpdates = 100000
# Tsim = 10
# dtdtsim = 100
# Ntimes = 1000
# QwMax = 100
# QvMax = 1
# Rw = 0.01
# Rv = 0.01
# frequency (Hz) | n no convergences | n crashes | mean convergence time (s) | sigma convergence time (s) | sigma mean convergence time (s) | mean error in orientation (degrees) | sigma of error in orientation (degrees) | sigma mean error in orientation (degrees) 
2 34 0 6581.677436 1665.253789 52.65994857 80.42503171 49.86650674 1.604428555
5 0 0 990.5522 1096.710678 34.68103678 45.04534315 35.32433282 1.117053485
10 0 0 183.3518 308.9815224 9.770853658 26.64498009 20.01124404 0.6328110997
50 0 0 13.08382 12.88378306 0.4074209933 19.48058584 15.95252876 0.5044632532
100 0 0 7.68506 7.163733845 0.226537155 18.12511596 15.69857494 0.4964325284
500 0 0 2.914448 2.867717668 0.09068519517 18.77842213 16.96903261 0.5366079273
1000 0 0 1.80372 2.002527551 0.06332548139 18.665059 16.46119134 0.5205485765
