# Supplementary material for: Kalman Filtering for Attitude Estimation with Quaternions and Concepts from Manifold Theory
Source: Sensors (Basel). 2019 Jan 3;19(1):149. doi: 10.3390/s19010149 (PMC6339217; doi:10.3390/s19010149)
Supplement: Supplementary file 1 [file sensors-19-00149-s001.zip › supplementaryMaterial/code/simulations/c++/MKFsim/output/MUKFcO_ncu_R=0.010000.dat]

# title = ./output/MUKFcO_ncu_R=0.010000
# convergenceThreshold = 1
# maxConvergenceUpdates = 100000
# Tsim = 10
# dtdtsim = 100
# Ntimes = 1000
# QwMax = 100
# QvMax = 1
# Rw = 0.01
# Rv = 0.01
# frequency (Hz) | n no convergences | n crashes | mean convergence time (s) | sigma convergence time (s) | sigma mean convergence time (s) | mean error in orientation (degrees) | sigma of error in orientation (degrees) | sigma mean error in orientation (degrees) 
2 37 0 6798.257274 1363.779336 43.12648928 87.77707363 51.69761176 1.665932256
5 1 0 970.4596161 1156.993672 36.58735243 48.01943648 37.54501187 1.187871607
10 0 0 177.6484 321.5896766 10.1695585 27.60639875 20.97152158 0.6631777419
50 0 0 12.30832 14.26906465 0.4512274437 18.43960903 15.29755288 0.4837510974
100 0 0 7.2439 6.42899989 0.2033028273 18.91659246 16.39243947 0.5183744514
500 0 0 2.76425 2.702859416 0.0854719195 19.14398871 16.58712256 0.5245308712
1000 0 0 1.745349 1.84135298 0.05822869392 18.54300548 16.2941738 0.515267018
