# Supplementary material for: Kalman Filtering for Attitude Estimation with Quaternions and Concepts from Manifold Theory
Source: Sensors (Basel). 2019 Jan 3;19(1):149. doi: 10.3390/s19010149 (PMC6339217; doi:10.3390/s19010149)
Supplement: Supplementary file 1 [file sensors-19-00149-s001.zip › supplementaryMaterial/code/simulations/c++/MKFsim/output/MEKFcMRP_ncu_R=0.010000.dat]

# title = ./output/MEKFcMRP_ncu_R=0.010000
# convergenceThreshold = 1
# maxConvergenceUpdates = 100000
# Tsim = 10
# dtdtsim = 100
# Ntimes = 1000
# QwMax = 100
# QvMax = 1
# Rw = 0.01
# Rv = 0.01
# frequency (Hz) | n no convergences | n crashes | mean convergence time (s) | sigma convergence time (s) | sigma mean convergence time (s) | mean error in orientation (degrees) | sigma of error in orientation (degrees) | sigma mean error in orientation (degrees) 
2 186 0 9840.791664 1040.277048 32.8964487 74.19990003 57.56684891 2.01771701
5 9 0 2061.870474 706.3624913 22.33714326 59.11984379 43.74758094 1.389687708
10 0 0 302.339 525.6305686 16.62189805 26.38520188 21.38103599 0.6761277247
50 0 0 11.73092 11.79322846 0.3729346291 5.374525944 3.294048219 0.1041669509
100 0 0 7.29633 6.527160748 0.2064069462 3.444083099 2.153188036 0.06808978425
500 0 0 3.00107 2.633572988 0.08328089026 1.555493001 0.9897448905 0.03129848156
1000 0 0 1.958368 1.987724075 0.06285735437 1.058871809 0.7013245505 0.02217782959
