# Supplementary material for: Kalman Filtering for Attitude Estimation with Quaternions and Concepts from Manifold Theory
Source: Sensors (Basel). 2019 Jan 3;19(1):149. doi: 10.3390/s19010149 (PMC6339217; doi:10.3390/s19010149)
Supplement: Supplementary file 1 [file sensors-19-00149-s001.zip › supplementaryMaterial/code/simulations/c++/MKFsim/output/MEKFcRV_ncu_R=0.010000.dat]

# title = ./output/MEKFcRV_ncu_R=0.010000
# convergenceThreshold = 1
# maxConvergenceUpdates = 100000
# Tsim = 10
# dtdtsim = 100
# Ntimes = 1000
# QwMax = 100
# QvMax = 1
# Rw = 0.01
# Rv = 0.01
# frequency (Hz) | n no convergences | n crashes | mean convergence time (s) | sigma convergence time (s) | sigma mean convergence time (s) | mean error in orientation (degrees) | sigma of error in orientation (degrees) | sigma mean error in orientation (degrees) 
2 177 0 9997.804767 1332.240354 42.1291391 77.3230372 57.64921402 2.009525275
5 14 0 1790.888859 1298.395742 41.05887849 56.96947109 44.20964364 1.407921875
10 0 0 295.6667 499.5321811 15.79659457 26.52494894 20.88551988 0.6604581295
50 0 0 13.3385 15.37978415 0.4863514784 5.436495155 3.32061246 0.105006986
100 0 0 7.51435 6.887149046 0.2177907757 3.485191165 2.146778696 0.06788710313
500 0 0 2.89852 2.709315301 0.08567607251 1.503313109 0.974811375 0.03082624234
1000 0 0 2.056067 2.036083333 0.06438660837 1.078735099 0.6883780207 0.02176842437
