# Supplementary material for: Kalman Filtering for Attitude Estimation with Quaternions and Concepts from Manifold Theory
Source: Sensors (Basel). 2019 Jan 3;19(1):149. doi: 10.3390/s19010149 (PMC6339217; doi:10.3390/s19010149)
Supplement: Supplementary file 1 [file sensors-19-00149-s001.zip › supplementaryMaterial/code/simulations/c++/MKFsim/output/MEKFcRP_ncu_R=0.010000.dat]

# title = ./output/MEKFcRP_ncu_R=0.010000
# convergenceThreshold = 1
# maxConvergenceUpdates = 100000
# Tsim = 10
# dtdtsim = 100
# Ntimes = 1000
# QwMax = 100
# QvMax = 1
# Rw = 0.01
# Rv = 0.01
# frequency (Hz) | n no convergences | n crashes | mean convergence time (s) | sigma convergence time (s) | sigma mean convergence time (s) | mean error in orientation (degrees) | sigma of error in orientation (degrees) | sigma mean error in orientation (degrees) 
2 157 0 9541.623959 954.9676868 30.19872982 76.3971068 56.29631423 1.938948057
5 10 0 1615.555617 1298.372257 41.05813583 54.59369337 42.0625767 1.336836443
10 0 0 257.453 439.3412092 13.89318891 25.69122967 20.68492249 0.654114683
50 0 0 11.42276 11.17236432 0.3533011809 5.34973533 3.345462101 0.1057928006
100 0 0 7.8779 6.801943016 0.2150963244 3.606753969 2.217150112 0.07011244269
500 0 0 2.889892 2.566107724 0.0811474513 1.557906182 0.9997728235 0.03161559265
1000 0 0 1.888216 1.879482808 0.05943446495 1.065884297 0.6937592965 0.02193859525
