# Supplementary material for: Kalman Filtering for Attitude Estimation with Quaternions and Concepts from Manifold Theory
Source: Sensors (Basel). 2019 Jan 3;19(1):149. doi: 10.3390/s19010149 (PMC6339217; doi:10.3390/s19010149)
Supplement: Supplementary file 1 [file sensors-19-00149-s001.zip › supplementaryMaterial/code/simulations/c++/MKFsim/output/MEKFcO_ncu_R=0.010000.dat]

# title = ./output/MEKFcO_ncu_R=0.010000
# convergenceThreshold = 1
# maxConvergenceUpdates = 100000
# Tsim = 10
# dtdtsim = 100
# Ntimes = 1000
# QwMax = 100
# QvMax = 1
# Rw = 0.01
# Rv = 0.01
# frequency (Hz) | n no convergences | n crashes | mean convergence time (s) | sigma convergence time (s) | sigma mean convergence time (s) | mean error in orientation (degrees) | sigma of error in orientation (degrees) | sigma mean error in orientation (degrees) 
2 194 0 9399.460328 845.3283427 26.73162934 79.90651845 59.06794202 2.080579519
5 16 0 1733.170905 1400.141465 44.27636075 58.46556913 45.86495096 1.462121234
10 0 0 274.2119 455.5692145 14.4063635 26.7847872 21.32800144 0.6744506248
50 0 0 12.45348 12.70865588 0.4018829858 5.473237135 3.284497015 0.1038649153
100 0 0 7.23825 6.549815206 0.2071233431 3.46264753 2.158174648 0.06824747478
500 0 0 3.15989 2.724647767 0.08616092766 1.501737167 0.9572309796 0.03027030142
1000 0 0 1.871284 1.816767515 0.05745123327 1.056696868 0.6789477875 0.02147021421
