# Supplementary material for: Kalman Filtering for Attitude Estimation with Quaternions and Concepts from Manifold Theory
Source: Sensors (Basel). 2019 Jan 3;19(1):149. doi: 10.3390/s19010149 (PMC6339217; doi:10.3390/s19010149)
Supplement: Supplementary file 1 [file sensors-19-00149-s001.zip › supplementaryMaterial/code/simulations/c++/MKFsim/output/MUKFcO_cu_R=0.000001.dat]

# title = ./output/MUKFcO_cu_R=0.000001
# convergenceThreshold = 1
# maxConvergenceUpdates = 100000
# Tsim = 10
# dtdtsim = 100
# Ntimes = 1000
# QwMax = 100
# QvMax = 1
# Rw = 1e-06
# Rv = 1e-06
# frequency (Hz) | n no convergences | n crashes | mean convergence time (s) | sigma convergence time (s) | sigma mean convergence time (s) | mean error in orientation (degrees) | sigma of error in orientation (degrees) | sigma mean error in orientation (degrees) 
2 0 0 375.9295 414.5402849 13.10891482 92.00186126 48.82761507 1.544064763
5 0 0 212.8622 200.6859904 6.34624824 66.87444957 45.23057776 1.430316456
10 0 0 129.2503 147.0124753 4.648942663 40.05456788 30.68396226 0.9703120839
50 0 0 44.99708 65.32380782 2.065720182 9.646137082 8.142782999 0.2574974077
100 0 0 27.45235 46.41686505 1.467830154 4.699916624 3.870521514 0.1223966372
500 1 0 5.529513855 9.002826951 0.2846943855 1.221559004 0.7371125613 0.02332120938
1000 4 0 2.714064097 4.42981442 0.1400830318 0.8541040363 0.5319130381 0.01685430957
