# Supplementary material for: Kalman Filtering for Attitude Estimation with Quaternions and Concepts from Manifold Theory
Source: Sensors (Basel). 2019 Jan 3;19(1):149. doi: 10.3390/s19010149 (PMC6339217; doi:10.3390/s19010149)
Supplement: Supplementary file 1 [file sensors-19-00149-s001.zip › supplementaryMaterial/code/simulations/c++/MKFsim/output/MUKFcRV_cu_R=0.000001.dat]

# title = ./output/MUKFcRV_cu_R=0.000001
# convergenceThreshold = 1
# maxConvergenceUpdates = 100000
# Tsim = 10
# dtdtsim = 100
# Ntimes = 1000
# QwMax = 100
# QvMax = 1
# Rw = 1e-06
# Rv = 1e-06
# frequency (Hz) | n no convergences | n crashes | mean convergence time (s) | sigma convergence time (s) | sigma mean convergence time (s) | mean error in orientation (degrees) | sigma of error in orientation (degrees) | sigma mean error in orientation (degrees) 
2 0 0 349.872 370.5926424 11.71916834 96.69302092 49.12801239 1.553564161
5 0 0 212.7378 220.977987 6.987937516 72.14527614 47.92596327 1.51555203
10 0 0 141.6058 154.4354916 4.88367905 41.8511419 32.88115742 1.039793496
50 0 0 47.4333 75.10316806 2.374970706 9.500684268 8.037807646 0.2541777956
100 0 0 28.21892 38.16535319 1.206894438 4.811517409 3.832267075 0.1211869256
500 4 0 5.787296864 7.547906236 0.2386857527 1.223589184 0.7583982842 0.02403076921
1000 1 0 3.259145057 5.049094244 0.1596663793 0.8464710948 0.510293587 0.01614497461
