# Supplementary material for: Kalman Filtering for Attitude Estimation with Quaternions and Concepts from Manifold Theory
Source: Sensors (Basel). 2019 Jan 3;19(1):149. doi: 10.3390/s19010149 (PMC6339217; doi:10.3390/s19010149)
Supplement: Supplementary file 1 [file sensors-19-00149-s001.zip › supplementaryMaterial/code/simulations/c++/MKFsim/output/MUKFcRP_ncu_R=0.000001.dat]

# title = ./output/MUKFcRP_ncu_R=0.000001
# convergenceThreshold = 1
# maxConvergenceUpdates = 100000
# Tsim = 10
# dtdtsim = 100
# Ntimes = 1000
# QwMax = 100
# QvMax = 1
# Rw = 1e-06
# Rv = 1e-06
# frequency (Hz) | n no convergences | n crashes | mean convergence time (s) | sigma convergence time (s) | sigma mean convergence time (s) | mean error in orientation (degrees) | sigma of error in orientation (degrees) | sigma mean error in orientation (degrees) 
2 0 0 941.81 383.2702779 12.12007038 90.3859968 48.65684318 1.538664482
5 0 0 273.6586 230.6863633 7.294943331 67.88169434 45.40786122 1.435922651
10 0 0 175.9725 179.801814 5.685832595 41.81080536 31.46090619 0.994881208
50 0 0 61.1334 90.75931208 2.870061451 9.497621382 7.946780537 0.2512992656
100 0 0 36.76724 53.70730861 1.698374222 4.665685463 3.798729984 0.1201263897
500 12 0 8.341718656 9.404920213 0.2974096909 1.224637786 0.7652158867 0.02434476045
1000 8 0 4.813613579 4.573948159 0.1446409408 0.8479877595 0.5276198477 0.01675194692
