# Supplementary material for: Kalman Filtering for Attitude Estimation with Quaternions and Concepts from Manifold Theory
Source: Sensors (Basel). 2019 Jan 3;19(1):149. doi: 10.3390/s19010149 (PMC6339217; doi:10.3390/s19010149)
Supplement: Supplementary file 1 [file sensors-19-00149-s001.zip › supplementaryMaterial/code/simulations/c++/MKFsim/output/MUKFcO_ncu_R=0.000001.dat]

# title = ./output/MUKFcO_ncu_R=0.000001
# convergenceThreshold = 1
# maxConvergenceUpdates = 100000
# Tsim = 10
# dtdtsim = 100
# Ntimes = 1000
# QwMax = 100
# QvMax = 1
# Rw = 1e-06
# Rv = 1e-06
# frequency (Hz) | n no convergences | n crashes | mean convergence time (s) | sigma convergence time (s) | sigma mean convergence time (s) | mean error in orientation (degrees) | sigma of error in orientation (degrees) | sigma mean error in orientation (degrees) 
2 0 0 383.9805 396.1244758 12.52655581 97.91190474 49.41036253 1.562492856
5 0 0 231.099 234.8104412 7.425358125 74.0485819 49.39677375 1.562063141
10 0 0 147.3238 156.5268284 4.949812926 42.60520323 33.13084823 1.047689412
50 0 0 50.00568 69.46664341 2.196728146 9.747121997 8.171961228 0.2584201043
100 0 0 33.2266 47.02423045 1.487036735 4.920259579 3.883488141 0.1228066779
500 3 0 6.465871952 9.649035169 0.3051292836 1.229590364 0.7406853303 0.02345773977
1000 3 0 3.142160318 4.806468177 0.1519938694 0.8368422793 0.5095215385 0.01613670903
