# Supplementary material for: Kalman Filtering for Attitude Estimation with Quaternions and Concepts from Manifold Theory
Source: Sensors (Basel). 2019 Jan 3;19(1):149. doi: 10.3390/s19010149 (PMC6339217; doi:10.3390/s19010149)
Supplement: Supplementary file 1 [file sensors-19-00149-s001.zip › supplementaryMaterial/code/simulations/c++/MKFsim/output/MEKFcRV_cu_R=0.000100.dat]

# title = ./output/MEKFcRV_cu_R=0.000100
# convergenceThreshold = 1
# maxConvergenceUpdates = 100000
# Tsim = 10
# dtdtsim = 100
# Ntimes = 1000
# QwMax = 100
# QvMax = 1
# Rw = 0.0001
# Rv = 0.0001
# frequency (Hz) | n no convergences | n crashes | mean convergence time (s) | sigma convergence time (s) | sigma mean convergence time (s) | mean error in orientation (degrees) | sigma of error in orientation (degrees) | sigma mean error in orientation (degrees) 
2 193 0 9835.200884 766.4112951 24.23605317 74.48504893 58.04341753 2.043225067
5 14 0 1967.311097 1107.544793 35.02364155 62.2982044 47.73492296 1.52018964
10 3 0 285.9557 556.7615024 17.60634461 35.19036572 33.03328416 1.046174606
50 5 0 13.27986904 13.92591913 0.4403762296 5.165308109 3.76693366 0.1194198253
100 2 0 9.818275 9.682570789 0.306189773 2.803257667 1.732950491 0.05485558927
500 3 0 4.845011919 6.16934987 0.1950919727 0.9881875227 0.5981234512 0.01894275976
1000 4 0 3.311730657 4.594956497 0.1453052828 0.754980282 0.4903044052 0.01553588958
