# Supplementary material for: Kalman Filtering for Attitude Estimation with Quaternions and Concepts from Manifold Theory
Source: Sensors (Basel). 2019 Jan 3;19(1):149. doi: 10.3390/s19010149 (PMC6339217; doi:10.3390/s19010149)
Supplement: Supplementary file 1 [file sensors-19-00149-s001.zip › supplementaryMaterial/code/simulations/c++/MKFsim/output/MEKFcMRP_cu_R=0.000100.dat]

# title = ./output/MEKFcMRP_cu_R=0.000100
# convergenceThreshold = 1
# maxConvergenceUpdates = 100000
# Tsim = 10
# dtdtsim = 100
# Ntimes = 1000
# QwMax = 100
# QvMax = 1
# Rw = 0.0001
# Rv = 0.0001
# frequency (Hz) | n no convergences | n crashes | mean convergence time (s) | sigma convergence time (s) | sigma mean convergence time (s) | mean error in orientation (degrees) | sigma of error in orientation (degrees) | sigma mean error in orientation (degrees) 
2 194 0 10211.48791 917.3189534 29.00817234 74.93799279 58.04680142 2.044611375
5 12 0 1907.443523 1004.427974 31.76280145 62.66821941 47.03199447 1.496287073
10 0 0 259.5486 433.4309668 13.70629063 34.65370684 32.94469959 1.041802875
50 0 0 13.30182 11.54203179 0.3649910929 5.296746106 3.695126315 0.116850154
100 0 0 9.49986 7.938316357 0.2510316048 2.761198042 1.727235082 0.05461996914
500 0 0 4.751048 5.893276692 0.1863617723 0.9839327264 0.6054902453 0.01914728276
1000 0 0 3.216034 4.743363846 0.1499983352 0.7265125408 0.4939806614 0.0156210401
