# Supplementary material for: Kalman Filtering for Attitude Estimation with Quaternions and Concepts from Manifold Theory
Source: Sensors (Basel). 2019 Jan 3;19(1):149. doi: 10.3390/s19010149 (PMC6339217; doi:10.3390/s19010149)
Supplement: Supplementary file 1 [file sensors-19-00149-s001.zip › supplementaryMaterial/code/simulations/c++/MKFsim/output/MEKFcRP_cu_R=0.000100.dat]

# title = ./output/MEKFcRP_cu_R=0.000100
# convergenceThreshold = 1
# maxConvergenceUpdates = 100000
# Tsim = 10
# dtdtsim = 100
# Ntimes = 1000
# QwMax = 100
# QvMax = 1
# Rw = 0.0001
# Rv = 0.0001
# frequency (Hz) | n no convergences | n crashes | mean convergence time (s) | sigma convergence time (s) | sigma mean convergence time (s) | mean error in orientation (degrees) | sigma of error in orientation (degrees) | sigma mean error in orientation (degrees) 
2 161 0 9435.36359 1438.370509 45.48526928 75.7411076 56.36573624 1.94596132
5 8 0 1825.073135 1447.599108 45.77710319 65.21871812 49.19731772 1.5620164
10 0 0 239.9668 419.827521 13.27611191 39.75237924 38.00971609 1.201972761
50 0 0 13.52956 12.38350531 0.391600822 5.21215139 3.816379029 0.1206845015
100 0 0 10.96055 9.805162415 0.3100664606 2.744046417 1.768736175 0.05593234893
500 0 0 5.19496 5.838573971 0.1846319204 0.9854013091 0.579138216 0.01831395842
1000 0 0 3.17178 4.310625506 0.1363139474 0.746999974 0.4712135833 0.01490108187
