# Supplementary material for: Kalman Filtering for Attitude Estimation with Quaternions and Concepts from Manifold Theory
Source: Sensors (Basel). 2019 Jan 3;19(1):149. doi: 10.3390/s19010149 (PMC6339217; doi:10.3390/s19010149)
Supplement: Supplementary file 1 [file sensors-19-00149-s001.zip › supplementaryMaterial/code/simulations/c++/MKFsim/output/MEKFcO_cu_R=0.000100.dat]

# title = ./output/MEKFcO_cu_R=0.000100
# convergenceThreshold = 1
# maxConvergenceUpdates = 100000
# Tsim = 10
# dtdtsim = 100
# Ntimes = 1000
# QwMax = 100
# QvMax = 1
# Rw = 0.0001
# Rv = 0.0001
# frequency (Hz) | n no convergences | n crashes | mean convergence time (s) | sigma convergence time (s) | sigma mean convergence time (s) | mean error in orientation (degrees) | sigma of error in orientation (degrees) | sigma mean error in orientation (degrees) 
2 242 0 8955.751636 791.4348521 25.02736752 70.64888502 59.82930318 2.173098149
5 21 0 1989.650655 1207.879308 38.19649752 60.84054106 46.39411448 1.482762329
10 0 0 274.3577 460.3384979 14.55718148 34.28459273 31.79881096 1.005566695
50 0 0 12.96972 12.20819554 0.3860570402 5.396978816 3.746142975 0.1184634424
100 0 0 9.72464 10.04152184 0.3175408019 2.772999564 1.778075031 0.05622766948
500 0 0 4.459142 5.770388215 0.1824756974 1.00467378 0.6358821571 0.0201083594
1000 0 0 2.753295 4.41251651 0.1395360238 0.7567454598 0.4935617694 0.01560779357
