# Supplementary material for: Kalman Filtering for Attitude Estimation with Quaternions and Concepts from Manifold Theory
Source: Sensors (Basel). 2019 Jan 3;19(1):149. doi: 10.3390/s19010149 (PMC6339217; doi:10.3390/s19010149)
Supplement: Supplementary file 1 [file sensors-19-00149-s001.zip › supplementaryMaterial/code/simulations/c++/MKFsim/output/MUKFcRV_cu_R=0.010000.dat]

# title = ./output/MUKFcRV_cu_R=0.010000
# convergenceThreshold = 1
# maxConvergenceUpdates = 100000
# Tsim = 10
# dtdtsim = 100
# Ntimes = 1000
# QwMax = 100
# QvMax = 1
# Rw = 0.01
# Rv = 0.01
# frequency (Hz) | n no convergences | n crashes | mean convergence time (s) | sigma convergence time (s) | sigma mean convergence time (s) | mean error in orientation (degrees) | sigma of error in orientation (degrees) | sigma mean error in orientation (degrees) 
2 27 0 6578.358727 1773.449142 56.08138603 84.2184622 50.04224097 1.604280592
5 0 0 940.5352 1176.301769 37.19792805 48.93335961 37.80391649 1.195464806
10 0 0 199.314 344.0461074 10.87969319 27.63118942 21.79611753 0.6892537554
50 0 0 11.1371 12.01905085 0.3800757598 19.51281589 16.80141309 0.5313073329
100 0 0 7.36699 7.244640173 0.2290956378 18.86625482 16.01913375 0.506569488
500 0 0 2.56125 2.688942435 0.08503182591 18.69317315 16.73412876 0.5291796153
1000 0 0 1.717267 1.960560706 0.06199837324 17.60056393 15.44848232 0.4885239053
