# Supplementary material for: Kalman Filtering for Attitude Estimation with Quaternions and Concepts from Manifold Theory
Source: Sensors (Basel). 2019 Jan 3;19(1):149. doi: 10.3390/s19010149 (PMC6339217; doi:10.3390/s19010149)
Supplement: Supplementary file 1 [file sensors-19-00149-s001.zip › supplementaryMaterial/code/simulations/c++/MKFsim/output/MUKFcMRP_cu_R=0.010000.dat]

# title = ./output/MUKFcMRP_cu_R=0.010000
# convergenceThreshold = 1
# maxConvergenceUpdates = 100000
# Tsim = 10
# dtdtsim = 100
# Ntimes = 1000
# QwMax = 100
# QvMax = 1
# Rw = 0.01
# Rv = 0.01
# frequency (Hz) | n no convergences | n crashes | mean convergence time (s) | sigma convergence time (s) | sigma mean convergence time (s) | mean error in orientation (degrees) | sigma of error in orientation (degrees) | sigma mean error in orientation (degrees) 
2 40 0 6298.511574 1383.26206 43.74258712 83.14346963 51.12680517 1.650110541
5 0 0 1036.8966 1295.893961 40.97976522 51.71692282 39.3758485 1.245173661
10 0 0 182.8581 328.2025231 10.37867507 28.54302298 21.90595538 0.6927271331
50 0 0 11.02242 11.39865922 0.3604572542 19.2088885 16.55242514 0.5234336425
100 0 0 6.85875 6.886791193 0.2177794594 19.42054435 16.55166814 0.5234097039
500 0 0 2.658402 2.796829372 0.08844351044 18.73486974 16.19522763 0.5121380653
1000 0 0 1.814806 2.111406499 0.06676853604 18.27435428 16.24585424 0.5137390195
