# Supplementary material for: Kalman Filtering for Attitude Estimation with Quaternions and Concepts from Manifold Theory
Source: Sensors (Basel). 2019 Jan 3;19(1):149. doi: 10.3390/s19010149 (PMC6339217; doi:10.3390/s19010149)
Supplement: Supplementary file 1 [file sensors-19-00149-s001.zip › supplementaryMaterial/code/simulations/c++/MKFsim/output/MUKFcRP_cu_R=0.010000.dat]

# title = ./output/MUKFcRP_cu_R=0.010000
# convergenceThreshold = 1
# maxConvergenceUpdates = 100000
# Tsim = 10
# dtdtsim = 100
# Ntimes = 1000
# QwMax = 100
# QvMax = 1
# Rw = 0.01
# Rv = 0.01
# frequency (Hz) | n no convergences | n crashes | mean convergence time (s) | sigma convergence time (s) | sigma mean convergence time (s) | mean error in orientation (degrees) | sigma of error in orientation (degrees) | sigma mean error in orientation (degrees) 
2 28 0 6459.757616 1409.89066 44.58465738 87.50788438 51.2668684 1.644385571
5 0 0 990.8334 1454.144193 45.98407697 52.11440326 40.57584768 1.283120967
10 0 0 198.888 325.0976237 10.28048953 31.31035733 25.65387134 0.8112466424
50 0 0 14.45136 13.01852009 0.4116817525 19.54179307 15.59318101 0.4930996797
100 0 0 9.07915 6.650847223 0.2103182559 18.84988342 16.12229802 0.5098318286
500 0 0 4.80897 3.52193758 0.1113734453 18.73322638 16.60998689 0.5252539049
1000 0 0 3.480706 2.96291426 0.09369557573 18.75721564 16.336088 0.5165924613
