# Supplementary material for: Kalman Filtering for Attitude Estimation with Quaternions and Concepts from Manifold Theory
Source: Sensors (Basel). 2019 Jan 3;19(1):149. doi: 10.3390/s19010149 (PMC6339217; doi:10.3390/s19010149)
Supplement: Supplementary file 1 [file sensors-19-00149-s001.zip › supplementaryMaterial/code/simulations/c++/MKFsim/output/MUKFcO_cu_R=0.010000.dat]

# title = ./output/MUKFcO_cu_R=0.010000
# convergenceThreshold = 1
# maxConvergenceUpdates = 100000
# Tsim = 10
# dtdtsim = 100
# Ntimes = 1000
# QwMax = 100
# QvMax = 1
# Rw = 0.01
# Rv = 0.01
# frequency (Hz) | n no convergences | n crashes | mean convergence time (s) | sigma convergence time (s) | sigma mean convergence time (s) | mean error in orientation (degrees) | sigma of error in orientation (degrees) | sigma mean error in orientation (degrees) 
2 51 0 7878.336541 1104.442298 34.92553207 81.72098905 52.25563857 1.696289809
5 0 0 946.7138 1379.521642 43.6243047 44.3249231 32.81825434 1.037804326
10 0 0 191.2613 335.4623541 10.60825108 26.62269857 19.25367191 0.6088545655
50 0 0 12.25608 14.40697719 0.4555886212 18.64685315 15.26964994 0.4828687289
100 0 0 7.4043 7.491288908 0.2368953556 19.58317262 16.46567625 0.5206904016
500 0 0 2.778466 2.851371128 0.09016827217 19.55986656 16.83165062 0.5322635273
1000 0 0 1.740132 1.998164303 0.06318750336 19.06748288 16.18807362 0.5119118357
