# Supplementary material for: Kalman Filtering for Attitude Estimation with Quaternions and Concepts from Manifold Theory
Source: Sensors (Basel). 2019 Jan 3;19(1):149. doi: 10.3390/s19010149 (PMC6339217; doi:10.3390/s19010149)
Supplement: Supplementary file 1 [file sensors-19-00149-s001.zip › supplementaryMaterial/code/simulations/c++/MKFsim/output/MEKFcRV_cu_R=0.010000.dat]

# title = ./output/MEKFcRV_cu_R=0.010000
# convergenceThreshold = 1
# maxConvergenceUpdates = 100000
# Tsim = 10
# dtdtsim = 100
# Ntimes = 1000
# QwMax = 100
# QvMax = 1
# Rw = 0.01
# Rv = 0.01
# frequency (Hz) | n no convergences | n crashes | mean convergence time (s) | sigma convergence time (s) | sigma mean convergence time (s) | mean error in orientation (degrees) | sigma of error in orientation (degrees) | sigma mean error in orientation (degrees) 
2 179 0 9628.027155 831.3995911 26.29116354 79.11466331 58.31043285 2.035048138
5 10 0 1683.726766 1106.473358 34.98975983 58.22458036 45.04103333 1.431498009
10 1 0 272.7872427 451.7583184 14.28585238 27.37933367 21.86478967 0.6917713313
50 1 0 11.88683226 13.36754513 0.4227188935 5.382480001 3.296070465 0.1042830545
100 2 0 7.0545275 6.263107108 0.1980568369 3.462492985 2.201622152 0.06969113148
500 3 0 2.662194855 2.557150934 0.08086421271 1.453901198 0.946487847 0.02997557087
1000 1 0 1.854354468 1.957611304 0.06190510495 1.088175245 0.7058340378 0.02233160069
