# Supplementary material for: Kalman Filtering for Attitude Estimation with Quaternions and Concepts from Manifold Theory
Source: Sensors (Basel). 2019 Jan 3;19(1):149. doi: 10.3390/s19010149 (PMC6339217; doi:10.3390/s19010149)
Supplement: Supplementary file 1 [file sensors-19-00149-s001.zip › supplementaryMaterial/code/simulations/c++/MKFsim/output/MEKFcMRP_cu_R=0.010000.dat]

# title = ./output/MEKFcMRP_cu_R=0.010000
# convergenceThreshold = 1
# maxConvergenceUpdates = 100000
# Tsim = 10
# dtdtsim = 100
# Ntimes = 1000
# QwMax = 100
# QvMax = 1
# Rw = 0.01
# Rv = 0.01
# frequency (Hz) | n no convergences | n crashes | mean convergence time (s) | sigma convergence time (s) | sigma mean convergence time (s) | mean error in orientation (degrees) | sigma of error in orientation (degrees) | sigma mean error in orientation (degrees) 
2 178 0 9972.650322 1634.793575 51.69671202 76.26637947 57.94932024 2.021214649
5 11 0 1819.358084 1262.968774 39.93857939 60.05958176 46.12874409 1.466808725
10 0 0 294.612 523.9814417 16.56974807 27.16442314 22.85628527 0.722779203
50 0 0 12.36042 13.20430561 0.4175568065 5.382728498 3.269199392 0.103381162
100 0 0 7.21507 6.648319366 0.2102383181 3.466991292 2.135059197 0.06751650003
500 0 0 2.96588 2.926105214 0.09253157149 1.515060392 0.9730855776 0.03077166783
1000 0 0 1.851617 1.974367552 0.06243498403 1.081179142 0.6977020297 0.02206327542
