# Supplementary material for: Kalman Filtering for Attitude Estimation with Quaternions and Concepts from Manifold Theory
Source: Sensors (Basel). 2019 Jan 3;19(1):149. doi: 10.3390/s19010149 (PMC6339217; doi:10.3390/s19010149)
Supplement: Supplementary file 1 [file sensors-19-00149-s001.zip › supplementaryMaterial/code/simulations/c++/MKFsim/output/MEKFcRP_cu_R=0.010000.dat]

# title = ./output/MEKFcRP_cu_R=0.010000
# convergenceThreshold = 1
# maxConvergenceUpdates = 100000
# Tsim = 10
# dtdtsim = 100
# Ntimes = 1000
# QwMax = 100
# QvMax = 1
# Rw = 0.01
# Rv = 0.01
# frequency (Hz) | n no convergences | n crashes | mean convergence time (s) | sigma convergence time (s) | sigma mean convergence time (s) | mean error in orientation (degrees) | sigma of error in orientation (degrees) | sigma mean error in orientation (degrees) 
2 155 0 10338.5695 1574.40225 49.78697063 81.31523492 56.94586582 1.958997339
5 9 0 1711.370586 1187.951177 37.56631469 59.38838151 46.07529511 1.463629985
10 0 0 261.7114 464.0225207 14.67368051 28.18937807 24.65410398 0.7796312226
50 0 0 11.95668 11.93971488 0.3775669362 5.388560078 3.266795733 0.1033051517
100 0 0 7.22639 6.455198747 0.2041313079 3.46053788 2.15443292 0.06812915094
500 0 0 3.062142 2.815209419 0.08902473853 1.485229839 0.9457804682 0.02990820446
1000 0 0 2.095863 2.0047993 0.06339732039 1.09700961 0.7036809675 0.02225234603
