# Supplementary material for: Kalman Filtering for Attitude Estimation with Quaternions and Concepts from Manifold Theory
Source: Sensors (Basel). 2019 Jan 3;19(1):149. doi: 10.3390/s19010149 (PMC6339217; doi:10.3390/s19010149)
Supplement: Supplementary file 1 [file sensors-19-00149-s001.zip › supplementaryMaterial/code/simulations/c++/MKFsim/output/MEKFcO_cu_R=0.010000.dat]

# title = ./output/MEKFcO_cu_R=0.010000
# convergenceThreshold = 1
# maxConvergenceUpdates = 100000
# Tsim = 10
# dtdtsim = 100
# Ntimes = 1000
# QwMax = 100
# QvMax = 1
# Rw = 0.01
# Rv = 0.01
# frequency (Hz) | n no convergences | n crashes | mean convergence time (s) | sigma convergence time (s) | sigma mean convergence time (s) | mean error in orientation (degrees) | sigma of error in orientation (degrees) | sigma mean error in orientation (degrees) 
2 221 0 9632.04455 1975.819045 62.48088426 75.73513179 59.53938662 2.133219905
5 9 0 1789.055278 1175.869363 37.18425418 54.82143999 43.11859592 1.36970734
10 0 0 281.5126 482.5329992 15.25903324 26.78500768 21.02619085 0.6649065361
50 0 0 12.79634 15.38863993 0.4866315228 5.561116911 3.32574993 0.1051694471
100 0 0 6.85608 6.288618818 0.198863588 3.475208019 2.187948295 0.06918900014
500 0 0 2.805032 2.812570171 0.08894127819 1.514060556 0.9606512638 0.03037846031
1000 0 0 1.714955 1.962379105 0.06205587604 1.057735541 0.7020083506 0.02219945324
