# Supplementary material for: Kalman Filtering for Attitude Estimation with Quaternions and Concepts from Manifold Theory
Source: Sensors (Basel). 2019 Jan 3;19(1):149. doi: 10.3390/s19010149 (PMC6339217; doi:10.3390/s19010149)
Supplement: Supplementary file 1 [file sensors-19-00149-s001.zip › supplementaryMaterial/code/simulations/c++/MKFsim/output/MEKFcRV_cu_R=0.000001.dat]

# title = ./output/MEKFcRV_cu_R=0.000001
# convergenceThreshold = 1
# maxConvergenceUpdates = 100000
# Tsim = 10
# dtdtsim = 100
# Ntimes = 1000
# QwMax = 100
# QvMax = 1
# Rw = 1e-06
# Rv = 1e-06
# frequency (Hz) | n no convergences | n crashes | mean convergence time (s) | sigma convergence time (s) | sigma mean convergence time (s) | mean error in orientation (degrees) | sigma of error in orientation (degrees) | sigma mean error in orientation (degrees) 
2 231 0 8941.181073 1634.62639 51.69142515 72.97463219 59.49197292 2.145335413
5 12 0 2000.122521 1205.312399 38.11532473 61.19949052 47.77931036 1.520062358
10 2 0 243.1440371 436.1854282 13.79339435 37.05500828 35.61502096 1.12737379
50 1 0 12.93540484 11.91458765 0.3767723434 5.353301113 3.941889753 0.1247158726
100 4 0 10.54919438 10.10984405 0.3197013398 2.765510035 1.760199112 0.05577404315
500 2 0 4.770423548 5.972776424 0.1888757745 0.9684960194 0.6001631 0.01899783097
1000 5 0 2.74669996 3.985737917 0.1260400998 0.7377085425 0.5311650619 0.01683906451
