# Supplementary material for: Kalman Filtering for Attitude Estimation with Quaternions and Concepts from Manifold Theory
Source: Sensors (Basel). 2019 Jan 3;19(1):149. doi: 10.3390/s19010149 (PMC6339217; doi:10.3390/s19010149)
Supplement: Supplementary file 1 [file sensors-19-00149-s001.zip › supplementaryMaterial/code/simulations/c++/MKFsim/output/MUKFcRV_ncu_R=0.000001.dat]

# title = ./output/MUKFcRV_ncu_R=0.000001
# convergenceThreshold = 1
# maxConvergenceUpdates = 100000
# Tsim = 10
# dtdtsim = 100
# Ntimes = 1000
# QwMax = 100
# QvMax = 1
# Rw = 1e-06
# Rv = 1e-06
# frequency (Hz) | n no convergences | n crashes | mean convergence time (s) | sigma convergence time (s) | sigma mean convergence time (s) | mean error in orientation (degrees) | sigma of error in orientation (degrees) | sigma mean error in orientation (degrees) 
2 0 0 374.9715 384.8700514 12.17065965 93.17211288 49.2625511 1.557818648
5 0 0 210.3008 222.7905594 7.045256089 68.57874763 46.7467239 1.478261207
10 0 0 137.758 148.7364255 4.703458757 41.274438 32.02947923 1.012861066
50 0 0 49.61222 69.67143339 2.203204174 9.533666585 7.820592463 0.2473088484
100 0 0 28.10804 40.88144062 1.292784664 4.750927047 3.793718232 0.1199679042
500 5 0 5.699771113 7.71732868 0.2440433608 1.245742062 0.7617723098 0.02414980574
1000 0 0 2.931374 4.377007888 0.1384131426 0.8510093836 0.5250520852 0.01660360479
