# Supplementary material for: Kalman Filtering for Attitude Estimation with Quaternions and Concepts from Manifold Theory
Source: Sensors (Basel). 2019 Jan 3;19(1):149. doi: 10.3390/s19010149 (PMC6339217; doi:10.3390/s19010149)
Supplement: Supplementary file 1 [file sensors-19-00149-s001.zip › supplementaryMaterial/code/simulations/c++/MKFsim/output/MUKFcMRP_ncu_R=0.000001.dat]

# title = ./output/MUKFcMRP_ncu_R=0.000001
# convergenceThreshold = 1
# maxConvergenceUpdates = 100000
# Tsim = 10
# dtdtsim = 100
# Ntimes = 1000
# QwMax = 100
# QvMax = 1
# Rw = 1e-06
# Rv = 1e-06
# frequency (Hz) | n no convergences | n crashes | mean convergence time (s) | sigma convergence time (s) | sigma mean convergence time (s) | mean error in orientation (degrees) | sigma of error in orientation (degrees) | sigma mean error in orientation (degrees) 
2 0 0 372.1845 416.4177706 13.16828613 92.16526462 48.7732997 1.54234716
5 0 0 232.9102 251.2306699 7.94461135 67.38637231 46.08442139 1.457317362
10 0 0 136.2722 151.3839992 4.787182389 42.21751184 32.56845591 1.029905005
50 0 0 46.18314 72.82067018 2.302791785 9.415776858 8.020044252 0.2536160677
100 0 0 26.00025 40.37873451 1.276887701 4.695983594 3.894162959 0.1231442453
500 0 0 5.749734 8.214253714 0.2597575102 1.24148008 0.7452092794 0.02356558656
1000 3 0 2.988138941 4.326928425 0.136829491 0.8312688354 0.5222378524 0.01653943873
