# Supplementary material for: Kalman Filtering for Attitude Estimation with Quaternions and Concepts from Manifold Theory
Source: Sensors (Basel). 2019 Jan 3;19(1):149. doi: 10.3390/s19010149 (PMC6339217; doi:10.3390/s19010149)
Supplement: Supplementary file 1 [file sensors-19-00149-s001.zip › supplementaryMaterial/code/simulations/c++/MKFsim/output/MEKFcMRP_cu_R=0.000001.dat]

# title = ./output/MEKFcMRP_cu_R=0.000001
# convergenceThreshold = 1
# maxConvergenceUpdates = 100000
# Tsim = 10
# dtdtsim = 100
# Ntimes = 1000
# QwMax = 100
# QvMax = 1
# Rw = 1e-06
# Rv = 1e-06
# frequency (Hz) | n no convergences | n crashes | mean convergence time (s) | sigma convergence time (s) | sigma mean convergence time (s) | mean error in orientation (degrees) | sigma of error in orientation (degrees) | sigma mean error in orientation (degrees) 
2 180 0 7346.108813 942.4259846 29.80212638 75.39825135 57.57450321 2.010588865
5 6 0 1860.089126 1135.467549 35.90663664 62.54333987 47.64178124 1.511105542
10 0 0 221.9431 416.8468235 13.18185398 37.13012469 36.19550962 1.144602515
50 0 0 12.58608 11.40485976 0.3606533325 5.41654894 4.027968757 0.1273755562
100 0 0 10.52069 9.276716133 0.2933555219 2.817879769 1.765260832 0.05582244894
500 0 0 5.521742 7.37547257 0.2332329214 0.9396477096 0.561004042 0.01774050549
1000 0 0 3.188041 4.368129319 0.1381323776 0.7325592752 0.4424998288 0.01399307323
