# Supplementary material for: Kalman Filtering for Attitude Estimation with Quaternions and Concepts from Manifold Theory
Source: Sensors (Basel). 2019 Jan 3;19(1):149. doi: 10.3390/s19010149 (PMC6339217; doi:10.3390/s19010149)
Supplement: Supplementary file 1 [file sensors-19-00149-s001.zip › supplementaryMaterial/code/simulations/c++/MKFsim/output/MEKFcRP_cu_R=0.000001.dat]

# title = ./output/MEKFcRP_cu_R=0.000001
# convergenceThreshold = 1
# maxConvergenceUpdates = 100000
# Tsim = 10
# dtdtsim = 100
# Ntimes = 1000
# QwMax = 100
# QvMax = 1
# Rw = 1e-06
# Rv = 1e-06
# frequency (Hz) | n no convergences | n crashes | mean convergence time (s) | sigma convergence time (s) | sigma mean convergence time (s) | mean error in orientation (degrees) | sigma of error in orientation (degrees) | sigma mean error in orientation (degrees) 
2 186 0 10400.38096 2068.41567 65.40904665 75.10452471 57.44489911 2.013442672
5 7 0 1780.272228 1226.449962 38.78375316 67.97447439 49.00640269 1.555171182
10 0 0 248.43 451.4220711 14.27521931 38.46848892 36.14885583 1.143127192
50 0 0 13.66488 12.19858229 0.3857530425 5.265762716 3.85960653 0.1220514751
100 0 0 10.48949 9.361549864 0.2960382 2.785577446 1.813206613 0.05733862764
500 0 0 5.523194 6.405236896 0.2025513754 0.9715803558 0.576901079 0.01824321394
1000 0 0 3.545265 4.716585123 0.1491515177 0.721181701 0.4485822004 0.01418541471
