# Supplementary material for: Kalman Filtering for Attitude Estimation with Quaternions and Concepts from Manifold Theory
Source: Sensors (Basel). 2019 Jan 3;19(1):149. doi: 10.3390/s19010149 (PMC6339217; doi:10.3390/s19010149)
Supplement: Supplementary file 1 [file sensors-19-00149-s001.zip › supplementaryMaterial/code/simulations/c++/MKFsim/output/MEKFcO_cu_R=0.000001.dat]

# title = ./output/MEKFcO_cu_R=0.000001
# convergenceThreshold = 1
# maxConvergenceUpdates = 100000
# Tsim = 10
# dtdtsim = 100
# Ntimes = 1000
# QwMax = 100
# QvMax = 1
# Rw = 1e-06
# Rv = 1e-06
# frequency (Hz) | n no convergences | n crashes | mean convergence time (s) | sigma convergence time (s) | sigma mean convergence time (s) | mean error in orientation (degrees) | sigma of error in orientation (degrees) | sigma mean error in orientation (degrees) 
2 232 0 9726.75988 1607.312775 50.82769282 73.91643542 59.68001266 2.153516961
5 12 0 1921.539216 1095.127748 34.63098011 62.13627918 46.5069444 1.479583005
10 0 0 238.8527 425.7841846 13.46447815 34.20243427 31.08950356 0.9831364257
50 0 0 13.6284 13.61768385 0.4306289742 5.422355093 3.92573888 0.1241427636
100 0 0 10.28731 9.642176709 0.3049124 2.752088835 1.733108999 0.05480571871
500 0 0 4.765716 6.104895033 0.1930537318 0.9899442935 0.6107800061 0.01931455969
1000 0 0 3.140376 4.45009777 0.1407244476 0.7480606518 0.5010320952 0.01584402602
