# Supplementary material for: Kalman Filtering for Attitude Estimation with Quaternions and Concepts from Manifold Theory
Source: Sensors (Basel). 2019 Jan 3;19(1):149. doi: 10.3390/s19010149 (PMC6339217; doi:10.3390/s19010149)
Supplement: Supplementary file 1 [file sensors-19-00149-s001.zip › supplementaryMaterial/code/simulations/c++/MKFsim/output/MUKFcRV_cu_R=0.000100.dat]

# title = ./output/MUKFcRV_cu_R=0.000100
# convergenceThreshold = 1
# maxConvergenceUpdates = 100000
# Tsim = 10
# dtdtsim = 100
# Ntimes = 1000
# QwMax = 100
# QvMax = 1
# Rw = 0.0001
# Rv = 0.0001
# frequency (Hz) | n no convergences | n crashes | mean convergence time (s) | sigma convergence time (s) | sigma mean convergence time (s) | mean error in orientation (degrees) | sigma of error in orientation (degrees) | sigma mean error in orientation (degrees) 
2 0 0 560.8655 919.8596455 29.08851608 95.16109385 49.46707968 1.56428641
5 0 0 115.5986 136.0741067 4.303041078 68.11110388 47.19639875 1.492481174
10 0 0 56.5775 65.47545131 2.07051557 37.65613572 29.97407974 0.9478636275
50 0 0 21.7585 20.67426454 0.6537776489 8.722692559 6.687132194 0.2114656875
100 0 0 15.42916 16.93869399 0.5356485358 4.392638382 3.32463633 0.1051342319
500 0 0 4.38609 6.350677984 0.2008260712 1.654768082 1.317578521 0.04166549124
1000 0 0 2.990494 4.785317661 0.1513250314 1.363574536 1.211327988 0.03830555436
