# Supplementary material for: Kalman Filtering for Attitude Estimation with Quaternions and Concepts from Manifold Theory
Source: Sensors (Basel). 2019 Jan 3;19(1):149. doi: 10.3390/s19010149 (PMC6339217; doi:10.3390/s19010149)
Supplement: Supplementary file 1 [file sensors-19-00149-s001.zip › supplementaryMaterial/code/simulations/c++/MKFsim/output/MUKFcMRP_cu_R=0.000100.dat]

# title = ./output/MUKFcMRP_cu_R=0.000100
# convergenceThreshold = 1
# maxConvergenceUpdates = 100000
# Tsim = 10
# dtdtsim = 100
# Ntimes = 1000
# QwMax = 100
# QvMax = 1
# Rw = 0.0001
# Rv = 0.0001
# frequency (Hz) | n no convergences | n crashes | mean convergence time (s) | sigma convergence time (s) | sigma mean convergence time (s) | mean error in orientation (degrees) | sigma of error in orientation (degrees) | sigma mean error in orientation (degrees) 
2 0 0 551.0885 938.486629 29.67755301 94.31040507 49.03103181 1.550497366
5 0 0 113.9702 143.2177741 4.528943677 67.14253787 46.46573792 1.46937565
10 0 0 58.2976 60.13541647 1.901648841 39.96566676 30.97024987 0.979365293
50 0 0 22.90408 23.32356429 0.7375558631 8.384078886 6.523709852 0.2062978193
100 0 0 14.75895 15.83319302 0.5006895257 4.432965174 3.39554449 0.1073765449
500 0 0 4.953818 7.313504292 0.2312733124 1.646638262 1.335505628 0.04223239613
1000 0 0 2.940373 4.247220213 0.134308896 1.36358816 1.24345566 0.03932152056
