# Supplementary material for: Kalman Filtering for Attitude Estimation with Quaternions and Concepts from Manifold Theory
Source: Sensors (Basel). 2019 Jan 3;19(1):149. doi: 10.3390/s19010149 (PMC6339217; doi:10.3390/s19010149)
Supplement: Supplementary file 1 [file sensors-19-00149-s001.zip › supplementaryMaterial/code/simulations/c++/MKFsim/output/MUKFcRP_cu_R=0.000100.dat]

# title = ./output/MUKFcRP_cu_R=0.000100
# convergenceThreshold = 1
# maxConvergenceUpdates = 100000
# Tsim = 10
# dtdtsim = 100
# Ntimes = 1000
# QwMax = 100
# QvMax = 1
# Rw = 0.0001
# Rv = 0.0001
# frequency (Hz) | n no convergences | n crashes | mean convergence time (s) | sigma convergence time (s) | sigma mean convergence time (s) | mean error in orientation (degrees) | sigma of error in orientation (degrees) | sigma mean error in orientation (degrees) 
2 0 0 531.9535 888.1319745 28.08519902 94.06051747 49.1510911 1.554293974
5 0 0 130.255 132.9642522 4.204698845 66.25530055 45.4396575 1.436928138
10 0 0 77.388 62.03202041 1.961624724 39.58276577 31.41862139 0.9935440453
50 0 0 37.5612 26.82406046 0.8482512714 8.820925895 7.113517234 0.2249491663
100 0 0 27.99982 22.81940248 0.7216128667 4.619268477 3.484989145 0.1102050332
500 0 0 12.59744 13.05041217 0.4126902686 1.648836018 1.359464226 0.0429900335
1000 1 0 9.328644782 6.379526982 0.2017383566 1.364128706 1.211176936 0.03831994245
