# Supplementary material for: Kalman Filtering for Attitude Estimation with Quaternions and Concepts from Manifold Theory
Source: Sensors (Basel). 2019 Jan 3;19(1):149. doi: 10.3390/s19010149 (PMC6339217; doi:10.3390/s19010149)
Supplement: Supplementary file 1 [file sensors-19-00149-s001.zip › supplementaryMaterial/code/simulations/c++/MKFsim/output/MUKFcO_cu_R=0.000100.dat]

# title = ./output/MUKFcO_cu_R=0.000100
# convergenceThreshold = 1
# maxConvergenceUpdates = 100000
# Tsim = 10
# dtdtsim = 100
# Ntimes = 1000
# QwMax = 100
# QvMax = 1
# Rw = 0.0001
# Rv = 0.0001
# frequency (Hz) | n no convergences | n crashes | mean convergence time (s) | sigma convergence time (s) | sigma mean convergence time (s) | mean error in orientation (degrees) | sigma of error in orientation (degrees) | sigma mean error in orientation (degrees) 
2 0 0 534.188 972.5932317 30.75609849 87.42273714 49.0869253 1.552264873
5 0 0 114.1774 139.2567034 4.403683622 60.12067555 42.43941143 1.342052027
10 0 0 57.8317 59.19180049 1.871809084 35.73780303 25.82699618 0.8167213305
50 0 0 22.18476 21.59807276 0.68299103 8.49985657 6.647369855 0.2102082919
100 0 0 14.59227 15.49517491 0.4900004546 4.558014254 3.442647643 0.1088660773
500 0 0 4.53596 6.374134094 0.2015678185 1.637727191 1.314886011 0.0415803466
1000 0 0 2.549488 4.604378391 0.1456032292 1.422046834 1.271858665 0.04021970244
