# Supplementary material for: Kalman Filtering for Attitude Estimation with Quaternions and Concepts from Manifold Theory
Source: Sensors (Basel). 2019 Jan 3;19(1):149. doi: 10.3390/s19010149 (PMC6339217; doi:10.3390/s19010149)
Supplement: Supplementary file 1 [file sensors-19-00149-s001.zip › supplementaryMaterial/code/simulations/c++/MKFsim/output/compCostRPi.dat]

# 100000 times

MUKF O CU -8.5 3150.09 59.1976
MUKF O NCU -4 3266.73 84.0722
MEKF O CU 1 9389.22 94.4795
MEKF O NCU 5.5 11648.5 186.734


MUKF RP CU -7.5 3184.26 19.895
MUKF RP NCU -3 3286.57 33.0141
MEKF RP CU 2 9461.14 97.8057
MEKF RP NCU 6.5 11671.1 191.959


MUKF MRP CU -6.5 3176.32 19.8728
MUKF MRP NCU -2 3295.29 32.8886
MEKF MRP CU 3 9391.17 95.3775
MEKF MRP NCU 7.5 11665.3 188.182


MUKF RV CU -5.5 3068.32 18.9547
MUKF RV NCU -1 3196.94 32.201
MEKF RV CU 4 9371.16 95.187
MEKF RV NCU 8.5 11673.1 191.655
