# Supplementary material for: Kalman Filtering for Attitude Estimation with Quaternions and Concepts from Manifold Theory
Source: Sensors (Basel). 2019 Jan 3;19(1):149. doi: 10.3390/s19010149 (PMC6339217; doi:10.3390/s19010149)
Supplement: Supplementary file 1 [file sensors-19-00149-s001.zip › supplementaryMaterial/code/simulations/c++/MKFsim/output/compCostArduino.dat]

MUKF O CU -8.5 7.031136 0.041155
MUKF O NCU -4 7.166318 0.047602
MEKF O CU 1 29.457668 0.042791
MEKF O NCU 5.5 35.649787 0.081938


MUKF RP CU -7.5 7.043278 0.050366
MUKF RP NCU -3 7.107092 0.053346
MEKF RP CU 2 29.605020 0.046219
MEKF RP NCU 6.5 35.642559 0.084865


MUKF MRP CU -6.5 6.958971 0.042969
MUKF MRP NCU -2 7.056541 0.040027
MEKF MRP CU 3 29.402772 0.050631
MEKF MRP NCU 7.5 35.620506 0.084143


MUKF RV CU -5.5 6.605770 0.040075
MUKF RV NCU -1 6.856255 0.040027
MEKF RV CU 4 29.048400 0.098821
MEKF RV NCU 8.5 35.397201 0.086292
