# Supplementary material for: Kalman Filtering for Attitude Estimation with Quaternions and Concepts from Manifold Theory
Source: Sensors (Basel). 2019 Jan 3;19(1):149. doi: 10.3390/s19010149 (PMC6339217; doi:10.3390/s19010149)
Supplement: Supplementary file 1 [file sensors-19-00149-s001.zip › supplementaryMaterial/code/simulations/c++/MKFsim/output/compCost_i70.dat]

# 1000000 times

MUKF O CU 34735.4 4888.22
MUKF RP CU 34957.6 4755.5
MUKF MRP CU 34743.9 4745.69
MUKF RV CU 33361.9 4605.25


MUKF O NCU 34845.7 4826.97
MUKF RP NCU 34549.1 4942.07
MUKF MRP NCU 34719.5 4791.16
MUKF RV NCU 33601.6 4607.13


MEKF O CU 104541 14808.7
MEKF RP CU 104640 14563.1
MEKF MRP CU 104030 14497.7
MEKF RV CU 104050 14703.7


MEKF O NCU 129023 18087.3
MEKF RP NCU 128611 18480.8
MEKF MRP NCU 128076 19314
MEKF RV NCU 128258 18723
