# Supplementary material for: Kalman Filtering for Attitude Estimation with Quaternions and Concepts from Manifold Theory
Source: Sensors (Basel). 2019 Jan 3;19(1):149. doi: 10.3390/s19010149 (PMC6339217; doi:10.3390/s19010149)
Supplement: Supplementary file 1 [file sensors-19-00149-s001.zip › supplementaryMaterial/code/simulations/c++/MKFsim/output/compCostRPi0.dat]

# 100000 times

MUKF O CU 3150.09 59.1976
MUKF RP CU 3184.26 19.895
MUKF MRP CU 3176.32 19.8728
MUKF RV CU 3068.32 18.9547


MUKF O NCU 3266.73 84.0722
MUKF RP NCU 3286.57 33.0141
MUKF MRP NCU 3295.29 32.8886
MUKF RV NCU 3196.94 32.201


MEKF O CU 9389.22 94.4795
MEKF RP CU 9461.14 97.8057
MEKF MRP CU 9391.17 95.3775
MEKF RV CU 9371.16 95.187


MEKF O NCU 11648.5 186.734
MEKF RP NCU 11671.1 191.959
MEKF MRP NCU 11665.3 188.182
MEKF RV NCU 11673.1 191.655
