# Supplementary material for: Kalman Filtering for Attitude Estimation with Quaternions and Concepts from Manifold Theory
Source: Sensors (Basel). 2019 Jan 3;19(1):149. doi: 10.3390/s19010149 (PMC6339217; doi:10.3390/s19010149)
Supplement: Supplementary file 1 [file sensors-19-00149-s001.zip › supplementaryMaterial/code/simulations/c++/MKFsim/output/compCostArduino0.dat]

MUKF O CU 7.031136 0.041155
MUKF RP CU 7.043278 0.050366
MUKF MRP CU 6.958971 0.042969
MUKF RV CU 6.605770 0.040075


MUKF O NCU 7.166318 0.047602
MUKF RP NCU 7.107092 0.053346
MUKF MRP NCU 7.056541 0.040027
MUKF RV NCU 6.856255 0.040027


MEKF O CU 29.457668 0.042791
MEKF RP CU 29.605020 0.046219
MEKF MRP CU 29.402772 0.050631
MEKF RV CU 29.048400 0.098821


MEKF O NCU 35.649787 0.081938
MEKF RP NCU 35.642559 0.084865
MEKF MRP NCU 35.620506 0.084143
MEKF RV NCU 35.397201 0.086292
