# Supplementary material for: Kalman Filtering for Attitude Estimation with Quaternions and Concepts from Manifold Theory
Source: Sensors (Basel). 2019 Jan 3;19(1):149. doi: 10.3390/s19010149 (PMC6339217; doi:10.3390/s19010149)
Supplement: Supplementary file 1 [file sensors-19-00149-s001.zip › supplementaryMaterial/code/simulations/c++/MKFsim/output/compCost_i7.dat]

# 1000000 times

MUKF O CU -8.5 34735.4 4888.22
MUKF O NCU -4 34845.7 4826.97
MEKF O CU 1 104541 14808.7
MEKF O NCU 5.5 129023 18087.3


MUKF RP CU -7.5 34957.6 4755.5
MUKF RP NCU -3 34549.1 4942.07
MEKF RP CU 2 104640 14563.1
MEKF RP NCU 6.5 128611 18480.8


MUKF MRP CU -6.5 34743.9 4745.69
MUKF MRP NCU -2 34719.5 4791.16
MEKF MRP CU 3 104030 14497.7
MEKF MRP NCU 7.5 128076 19314


MUKF RV CU -5.5 33361.9 4605.25
MUKF RV NCU -1 33601.6 4607.13
MEKF RV CU 4 104050 14703.7
MEKF RV NCU 8.5 128258 18723
