# Supplementary material for: Kalman Filtering for Attitude Estimation with Quaternions and Concepts from Manifold Theory
Source: Sensors (Basel). 2019 Jan 3;19(1):149. doi: 10.3390/s19010149 (PMC6339217; doi:10.3390/s19010149)
Supplement: Supplementary file 1 [file sensors-19-00149-s001.zip › supplementaryMaterial/code/simulations/c++/MKFsim/output/MUKFcRP_cu_R=0.000001.dat]

# title = ./output/MUKFcRP_cu_R=0.000001
# convergenceThreshold = 1
# maxConvergenceUpdates = 100000
# Tsim = 10
# dtdtsim = 100
# Ntimes = 1000
# QwMax = 100
# QvMax = 1
# Rw = 1e-06
# Rv = 1e-06
# frequency (Hz) | n no convergences | n crashes | mean convergence time (s) | sigma convergence time (s) | sigma mean convergence time (s) | mean error in orientation (degrees) | sigma of error in orientation (degrees) | sigma mean error in orientation (degrees) 
2 0 0 708.906 381.1436477 12.05282042 92.97782182 48.87187412 1.545464357
5 0 0 431.7528 258.8430468 8.185335844 67.01054909 46.03522638 1.45576168
10 0 0 294.601 232.8835365 7.36442405 41.39506981 32.40688797 1.024795779
50 0 0 135.88042 145.972642 4.616060248 9.721777458 8.367828083 0.2646139581
100 0 0 95.56363 57.90988723 1.831271427 5.137931136 4.246408853 0.1342832385
500 47 0 22.05443518 3.88378074 0.1228159307 1.225675013 0.8000887398 0.0259174165
1000 48 0 11.05963716 4.549989938 0.1438833153 0.8336617487 0.4835024867 0.01567040561
