# Supplementary material for: Kalman Filtering for Attitude Estimation with Quaternions and Concepts from Manifold Theory
Source: Sensors (Basel). 2019 Jan 3;19(1):149. doi: 10.3390/s19010149 (PMC6339217; doi:10.3390/s19010149)
Supplement: Supplementary file 1 [file sensors-19-00149-s001.zip › supplementaryMaterial/code/simulations/c++/MKFsim/nbproject/Makefile-variables.mk]

#
# Generated - do not edit!
#
# NOCDDL
#
CND_BASEDIR=`pwd`
CND_BUILDDIR=build
CND_DISTDIR=dist
# Debug configuration
CND_PLATFORM_Debug=GNU-Linux
CND_ARTIFACT_DIR_Debug=dist/Debug/GNU-Linux
CND_ARTIFACT_NAME_Debug=mkfsim
CND_ARTIFACT_PATH_Debug=dist/Debug/GNU-Linux/mkfsim
CND_PACKAGE_DIR_Debug=dist/Debug/GNU-Linux/package
CND_PACKAGE_NAME_Debug=mkfsim.tar
CND_PACKAGE_PATH_Debug=dist/Debug/GNU-Linux/package/mkfsim.tar
# Release configuration
CND_PLATFORM_Release=GNU-Linux
CND_ARTIFACT_DIR_Release=dist/Release/GNU-Linux
CND_ARTIFACT_NAME_Release=mkfsim
CND_ARTIFACT_PATH_Release=dist/Release/GNU-Linux/mkfsim
CND_PACKAGE_DIR_Release=dist/Release/GNU-Linux/package
CND_PACKAGE_NAME_Release=mkfsim.tar
CND_PACKAGE_PATH_Release=dist/Release/GNU-Linux/package/mkfsim.tar
#
# include compiler specific variables
#
# dmake command
ROOT:sh = test -f nbproject/private/Makefile-variables.mk || \
	(mkdir -p nbproject/private && touch nbproject/private/Makefile-variables.mk)
#
# gmake command
.PHONY: $(shell test -f nbproject/private/Makefile-variables.mk || (mkdir -p nbproject/private && touch nbproject/private/Makefile-variables.mk))
#
include nbproject/private/Makefile-variables.mk
