# Supplementary material for: Kalman Filtering for Attitude Estimation with Quaternions and Concepts from Manifold Theory
Source: Sensors (Basel). 2019 Jan 3;19(1):149. doi: 10.3390/s19010149 (PMC6339217; doi:10.3390/s19010149)
Supplement: Supplementary file 1 [file sensors-19-00149-s001.zip › supplementaryMaterial/code/simulations/c++/MKFsim/nbproject/Makefile-Debug.mk]

#
# Generated Makefile - do not edit!
#
# Edit the Makefile in the project folder instead (../Makefile). Each target
# has a -pre and a -post target defined where you can add customized code.
#
# This makefile implements configuration specific macros and targets.


# Environment
MKDIR=mkdir
CP=cp
GREP=grep
NM=nm
CCADMIN=CCadmin
RANLIB=ranlib
CC=gcc
CCC=g++
CXX=g++
FC=gfortran
AS=as

# Macros
CND_PLATFORM=GNU-Linux
CND_DLIB_EXT=so
CND_CONF=Debug
CND_DISTDIR=dist
CND_BUILDDIR=build

# Include project Makefile
include Makefile

# Object Directory
OBJECTDIR=${CND_BUILDDIR}/${CND_CONF}/${CND_PLATFORM}

# Object Files
OBJECTFILES= \
	${OBJECTDIR}/MEKF.o \
	${OBJECTDIR}/MEKFcMRP.o \
	${OBJECTDIR}/MEKFcO.o \
	${OBJECTDIR}/MEKFcRP.o \
	${OBJECTDIR}/MEKFcRV.o \
	${OBJECTDIR}/MUKF.o \
	${OBJECTDIR}/MUKFcMRP.o \
	${OBJECTDIR}/MUKFcO.o \
	${OBJECTDIR}/MUKFcRP.o \
	${OBJECTDIR}/MUKFcRV.o \
	${OBJECTDIR}/OE_Tester.o \
	${OBJECTDIR}/OrientationEstimator.o \
	${OBJECTDIR}/main.o


# C Compiler Flags
CFLAGS=

# CC Compiler Flags
CCFLAGS=
CXXFLAGS=

# Fortran Compiler Flags
FFLAGS=

# Assembler Flags
ASFLAGS=

# Link Libraries and Options
LDLIBSOPTIONS=-lpthread

# Build Targets
.build-conf: ${BUILD_SUBPROJECTS}
	"${MAKE}"  -f nbproject/Makefile-${CND_CONF}.mk ${CND_DISTDIR}/${CND_CONF}/${CND_PLATFORM}/mkfsim

${CND_DISTDIR}/${CND_CONF}/${CND_PLATFORM}/mkfsim: ${OBJECTFILES}
	${MKDIR} -p ${CND_DISTDIR}/${CND_CONF}/${CND_PLATFORM}
	${LINK.cc} -o ${CND_DISTDIR}/${CND_CONF}/${CND_PLATFORM}/mkfsim ${OBJECTFILES} ${LDLIBSOPTIONS}

${OBJECTDIR}/MEKF.o: MEKF.cpp 
	${MKDIR} -p ${OBJECTDIR}
	${RM} "$@.d"
	$(COMPILE.cc) -g -std=c++11 -MMD -MP -MF "$@.d" -o ${OBJECTDIR}/MEKF.o MEKF.cpp

${OBJECTDIR}/MEKFcMRP.o: MEKFcMRP.cpp 
	${MKDIR} -p ${OBJECTDIR}
	${RM} "$@.d"
	$(COMPILE.cc) -g -std=c++11 -MMD -MP -MF "$@.d" -o ${OBJECTDIR}/MEKFcMRP.o MEKFcMRP.cpp

${OBJECTDIR}/MEKFcO.o: MEKFcO.cpp 
	${MKDIR} -p ${OBJECTDIR}
	${RM} "$@.d"
	$(COMPILE.cc) -g -std=c++11 -MMD -MP -MF "$@.d" -o ${OBJECTDIR}/MEKFcO.o MEKFcO.cpp

${OBJECTDIR}/MEKFcRP.o: MEKFcRP.cpp 
	${MKDIR} -p ${OBJECTDIR}
	${RM} "$@.d"
	$(COMPILE.cc) -g -std=c++11 -MMD -MP -MF "$@.d" -o ${OBJECTDIR}/MEKFcRP.o MEKFcRP.cpp

${OBJECTDIR}/MEKFcRV.o: MEKFcRV.cpp 
	${MKDIR} -p ${OBJECTDIR}
	${RM} "$@.d"
	$(COMPILE.cc) -g -std=c++11 -MMD -MP -MF "$@.d" -o ${OBJECTDIR}/MEKFcRV.o MEKFcRV.cpp

${OBJECTDIR}/MUKF.o: MUKF.cpp 
	${MKDIR} -p ${OBJECTDIR}
	${RM} "$@.d"
	$(COMPILE.cc) -g -std=c++11 -MMD -MP -MF "$@.d" -o ${OBJECTDIR}/MUKF.o MUKF.cpp

${OBJECTDIR}/MUKFcMRP.o: MUKFcMRP.cpp 
	${MKDIR} -p ${OBJECTDIR}
	${RM} "$@.d"
	$(COMPILE.cc) -g -std=c++11 -MMD -MP -MF "$@.d" -o ${OBJECTDIR}/MUKFcMRP.o MUKFcMRP.cpp

${OBJECTDIR}/MUKFcO.o: MUKFcO.cpp 
	${MKDIR} -p ${OBJECTDIR}
	${RM} "$@.d"
	$(COMPILE.cc) -g -std=c++11 -MMD -MP -MF "$@.d" -o ${OBJECTDIR}/MUKFcO.o MUKFcO.cpp

${OBJECTDIR}/MUKFcRP.o: MUKFcRP.cpp 
	${MKDIR} -p ${OBJECTDIR}
	${RM} "$@.d"
	$(COMPILE.cc) -g -std=c++11 -MMD -MP -MF "$@.d" -o ${OBJECTDIR}/MUKFcRP.o MUKFcRP.cpp

${OBJECTDIR}/MUKFcRV.o: MUKFcRV.cpp 
	${MKDIR} -p ${OBJECTDIR}
	${RM} "$@.d"
	$(COMPILE.cc) -g -std=c++11 -MMD -MP -MF "$@.d" -o ${OBJECTDIR}/MUKFcRV.o MUKFcRV.cpp

${OBJECTDIR}/OE_Tester.o: OE_Tester.cpp 
	${MKDIR} -p ${OBJECTDIR}
	${RM} "$@.d"
	$(COMPILE.cc) -g -std=c++11 -MMD -MP -MF "$@.d" -o ${OBJECTDIR}/OE_Tester.o OE_Tester.cpp

${OBJECTDIR}/OrientationEstimator.o: OrientationEstimator.cpp 
	${MKDIR} -p ${OBJECTDIR}
	${RM} "$@.d"
	$(COMPILE.cc) -g -std=c++11 -MMD -MP -MF "$@.d" -o ${OBJECTDIR}/OrientationEstimator.o OrientationEstimator.cpp

${OBJECTDIR}/main.o: main.cpp 
	${MKDIR} -p ${OBJECTDIR}
	${RM} "$@.d"
	$(COMPILE.cc) -g -std=c++11 -MMD -MP -MF "$@.d" -o ${OBJECTDIR}/main.o main.cpp

# Subprojects
.build-subprojects:

# Clean Targets
.clean-conf: ${CLEAN_SUBPROJECTS}
	${RM} -r ${CND_BUILDDIR}/${CND_CONF}
	${RM} ${CND_DISTDIR}/${CND_CONF}/${CND_PLATFORM}/mkfsim

# Subprojects
.clean-subprojects:

# Enable dependency checking
.dep.inc: .depcheck-impl

include .dep.inc
