# Supplementary material for: Kalman Filtering for Attitude Estimation with Quaternions and Concepts from Manifold Theory
Source: Sensors (Basel). 2019 Jan 3;19(1):149. doi: 10.3390/s19010149 (PMC6339217; doi:10.3390/s19010149)
Supplement: Supplementary file 1 [file sensors-19-00149-s001.zip › supplementaryMaterial/code/simulations/c++/MKFsim/nbproject/configurations.xml]

<?xml version="1.0" encoding="UTF-8"?>
<configurationDescriptor version="97">
  <logicalFolder name="root" displayName="root" projectFiles="true" kind="ROOT">
    <logicalFolder name="HeaderFiles"
                   displayName="Header Files"
                   projectFiles="true">
      <itemPath>MEKF.h</itemPath>
      <itemPath>MEKFcMRP.h</itemPath>
      <itemPath>MEKFcO.h</itemPath>
      <itemPath>MEKFcRP.h</itemPath>
      <itemPath>MEKFcRV.h</itemPath>
      <itemPath>MUKF.h</itemPath>
      <itemPath>MUKFcMRP.h</itemPath>
      <itemPath>MUKFcO.h</itemPath>
      <itemPath>MUKFcRP.h</itemPath>
      <itemPath>MUKFcRV.h</itemPath>
      <itemPath>OE_Tester.h</itemPath>
      <itemPath>OrientationEstimator.h</itemPath>
      <itemPath>config.h</itemPath>
    </logicalFolder>
    <logicalFolder name="ResourceFiles"
                   displayName="Resource Files"
                   projectFiles="true">
    </logicalFolder>
    <logicalFolder name="SourceFiles"
                   displayName="Source Files"
                   projectFiles="true">
      <itemPath>MEKF.cpp</itemPath>
      <itemPath>MEKFcMRP.cpp</itemPath>
      <itemPath>MEKFcO.cpp</itemPath>
      <itemPath>MEKFcRP.cpp</itemPath>
      <itemPath>MEKFcRV.cpp</itemPath>
      <itemPath>MUKF.cpp</itemPath>
      <itemPath>MUKFcMRP.cpp</itemPath>
      <itemPath>MUKFcO.cpp</itemPath>
      <itemPath>MUKFcRP.cpp</itemPath>
      <itemPath>MUKFcRV.cpp</itemPath>
      <itemPath>OE_Tester.cpp</itemPath>
      <itemPath>OrientationEstimator.cpp</itemPath>
      <itemPath>main.cpp</itemPath>
    </logicalFolder>
    <logicalFolder name="TestFiles"
                   displayName="Test Files"
                   projectFiles="false"
                   kind="TEST_LOGICAL_FOLDER">
    </logicalFolder>
    <logicalFolder name="ExternalFiles"
                   displayName="Important Files"
                   projectFiles="false"
                   kind="IMPORTANT_FILES_FOLDER">
      <itemPath>Makefile</itemPath>
    </logicalFolder>
  </logicalFolder>
  <projectmakefile>Makefile</projectmakefile>
  <confs>
    <conf name="Debug" type="1">
      <toolsSet>
        <compilerSet>GNU|GNU</compilerSet>
        <dependencyChecking>true</dependencyChecking>
        <rebuildPropChanged>false</rebuildPropChanged>
      </toolsSet>
      <compileType>
        <ccTool>
          <standard>8</standard>
        </ccTool>
        <linkerTool>
          <linkerLibItems>
            <linkerLibStdlibItem>PosixThreads</linkerLibStdlibItem>
          </linkerLibItems>
        </linkerTool>
      </compileType>
      <item path="MEKF.cpp" ex="false" tool="1" flavor2="0">
      </item>
      <item path="MEKF.h" ex="false" tool="3" flavor2="0">
      </item>
      <item path="MEKFcMRP.cpp" ex="false" tool="1" flavor2="0">
      </item>
      <item path="MEKFcMRP.h" ex="false" tool="3" flavor2="0">
      </item>
      <item path="MEKFcO.cpp" ex="false" tool="1" flavor2="0">
      </item>
      <item path="MEKFcO.h" ex="false" tool="3" flavor2="0">
      </item>
      <item path="MEKFcRP.cpp" ex="false" tool="1" flavor2="0">
      </item>
      <item path="MEKFcRP.h" ex="false" tool="3" flavor2="0">
      </item>
      <item path="MEKFcRV.cpp" ex="false" tool="1" flavor2="0">
      </item>
      <item path="MEKFcRV.h" ex="false" tool="3" flavor2="0">
      </item>
      <item path="MUKF.cpp" ex="false" tool="1" flavor2="0">
      </item>
      <item path="MUKF.h" ex="false" tool="3" flavor2="0">
      </item>
      <item path="MUKFcMRP.cpp" ex="false" tool="1" flavor2="0">
      </item>
      <item path="MUKFcMRP.h" ex="false" tool="3" flavor2="0">
      </item>
      <item path="MUKFcO.cpp" ex="false" tool="1" flavor2="0">
      </item>
      <item path="MUKFcO.h" ex="false" tool="3" flavor2="0">
      </item>
      <item path="MUKFcRP.cpp" ex="false" tool="1" flavor2="0">
      </item>
      <item path="MUKFcRP.h" ex="false" tool="3" flavor2="0">
      </item>
      <item path="MUKFcRV.cpp" ex="false" tool="1" flavor2="0">
      </item>
      <item path="MUKFcRV.h" ex="false" tool="3" flavor2="0">
      </item>
      <item path="OE_Tester.cpp" ex="false" tool="1" flavor2="0">
      </item>
      <item path="OE_Tester.h" ex="false" tool="3" flavor2="0">
      </item>
      <item path="OrientationEstimator.cpp" ex="false" tool="1" flavor2="0">
      </item>
      <item path="OrientationEstimator.h" ex="false" tool="3" flavor2="0">
      </item>
      <item path="config.h" ex="false" tool="3" flavor2="0">
      </item>
      <item path="main.cpp" ex="false" tool="1" flavor2="0">
      </item>
    </conf>
    <conf name="Release" type="1">
      <toolsSet>
        <compilerSet>default</compilerSet>
        <dependencyChecking>true</dependencyChecking>
        <rebuildPropChanged>false</rebuildPropChanged>
      </toolsSet>
      <compileType>
        <cTool>
          <developmentMode>5</developmentMode>
        </cTool>
        <ccTool>
          <developmentMode>5</developmentMode>
        </ccTool>
        <fortranCompilerTool>
          <developmentMode>5</developmentMode>
        </fortranCompilerTool>
        <asmTool>
          <developmentMode>5</developmentMode>
        </asmTool>
      </compileType>
      <item path="MEKF.cpp" ex="false" tool="1" flavor2="0">
      </item>
      <item path="MEKF.h" ex="false" tool="3" flavor2="0">
      </item>
      <item path="MEKFcMRP.cpp" ex="false" tool="1" flavor2="0">
      </item>
      <item path="MEKFcMRP.h" ex="false" tool="3" flavor2="0">
      </item>
      <item path="MEKFcO.cpp" ex="false" tool="1" flavor2="0">
      </item>
      <item path="MEKFcO.h" ex="false" tool="3" flavor2="0">
      </item>
      <item path="MEKFcRP.cpp" ex="false" tool="1" flavor2="0">
      </item>
      <item path="MEKFcRP.h" ex="false" tool="3" flavor2="0">
      </item>
      <item path="MEKFcRV.cpp" ex="false" tool="1" flavor2="0">
      </item>
      <item path="MEKFcRV.h" ex="false" tool="3" flavor2="0">
      </item>
      <item path="MUKF.cpp" ex="false" tool="1" flavor2="0">
      </item>
      <item path="MUKF.h" ex="false" tool="3" flavor2="0">
      </item>
      <item path="MUKFcMRP.cpp" ex="false" tool="1" flavor2="0">
      </item>
      <item path="MUKFcMRP.h" ex="false" tool="3" flavor2="0">
      </item>
      <item path="MUKFcO.cpp" ex="false" tool="1" flavor2="0">
      </item>
      <item path="MUKFcO.h" ex="false" tool="3" flavor2="0">
      </item>
      <item path="MUKFcRP.cpp" ex="false" tool="1" flavor2="0">
      </item>
      <item path="MUKFcRP.h" ex="false" tool="3" flavor2="0">
      </item>
      <item path="MUKFcRV.cpp" ex="false" tool="1" flavor2="0">
      </item>
      <item path="MUKFcRV.h" ex="false" tool="3" flavor2="0">
      </item>
      <item path="OE_Tester.cpp" ex="false" tool="1" flavor2="0">
      </item>
      <item path="OE_Tester.h" ex="false" tool="3" flavor2="0">
      </item>
      <item path="OrientationEstimator.cpp" ex="false" tool="1" flavor2="0">
      </item>
      <item path="OrientationEstimator.h" ex="false" tool="3" flavor2="0">
      </item>
      <item path="config.h" ex="false" tool="3" flavor2="0">
      </item>
      <item path="main.cpp" ex="false" tool="1" flavor2="0">
      </item>
    </conf>
  </confs>
</configurationDescriptor>
