# Supplementary material for: Kalman Filtering for Attitude Estimation with Quaternions and Concepts from Manifold Theory
Source: Sensors (Basel). 2019 Jan 3;19(1):149. doi: 10.3390/s19010149 (PMC6339217; doi:10.3390/s19010149)
Supplement: Supplementary file 1 [file sensors-19-00149-s001.zip › supplementaryMaterial/code/simulations/c++/MKFsim/nbproject/project.xml]

<?xml version="1.0" encoding="UTF-8"?>
<project xmlns="http://www.netbeans.org/ns/project/1">
    <type>org.netbeans.modules.cnd.makeproject</type>
    <configuration>
        <data xmlns="http://www.netbeans.org/ns/make-project/1">
            <name>2018MKFsimulation</name>
            <c-extensions/>
            <cpp-extensions>cpp</cpp-extensions>
            <header-extensions>h</header-extensions>
            <sourceEncoding>UTF-8</sourceEncoding>
            <make-dep-projects/>
            <sourceRootList/>
            <confList>
                <confElem>
                    <name>Debug</name>
                    <type>1</type>
                </confElem>
                <confElem>
                    <name>Release</name>
                    <type>1</type>
                </confElem>
            </confList>
            <formatting>
                <project-formatting-style>false</project-formatting-style>
            </formatting>
        </data>
    </configuration>
</project>
