# Supplementary material for: Kalman Filtering for Attitude Estimation with Quaternions and Concepts from Manifold Theory
Source: Sensors (Basel). 2019 Jan 3;19(1):149. doi: 10.3390/s19010149 (PMC6339217; doi:10.3390/s19010149)
Supplement: Supplementary file 1 [file sensors-19-00149-s001.zip › supplementaryMaterial/code/simulations/c++/MKFsim/nbproject/private/timestamps-10.42.0.190-pi-22]

#Mon Mar 12 21:10:34 CET 2018
/home/tm/MEGA/PhD/papers/2017MSSP/code/simulations/c++/MSSP2017simulation/main.cpp=c1520885002000
/home/tm/MEGA/PhD/papers/2017MSSP/code/simulations/c++/MSSP2017simulation/nbproject/private/Makefile-variables.mk=c1520695357000
/home/tm/MEGA/PhD/papers/2017MSSP/code/simulations/c++/MSSP2017simulation/output/MEKFcMRP_cu_R\=0.000001.dat=c1520700245000
/home/tm/MEGA/PhD/papers/2017MSSP/code/simulations/c++/MSSP2017simulation/nbproject/Makefile-variables.mk=c1520695357000
/home/tm/MEGA/PhD/papers/2017MSSP/code/simulations/c++/MSSP2017simulation/output/MEKFcRV_cu_R\=0.000001.dat=c1520700248000
/home/tm/MEGA/PhD/papers/2017MSSP/code/simulations/c++/MSSP2017simulation/OrientationEstimator.cpp=c1520696116000
/home/tm/MEGA/PhD/papers/2017MSSP/code/simulations/c++/MSSP2017simulation/output/MUKFcO_cu_R\=0.000001.dat=c1520700223000
/home/tm/MEGA/PhD/papers/2017MSSP/code/simulations/c++/MSSP2017simulation/MUKFcRV.h=c1520696434000
/home/tm/MEGA/PhD/papers/2017MSSP/code/simulations/c++/MSSP2017simulation/nbproject/Package-Release.bash=c1520695357000
/home/tm/MEGA/PhD/papers/2017MSSP/code/simulations/c++/MSSP2017simulation/output/MUKFcRP_cu_R\=0.010000.dat=c1520700170000
/home/tm/MEGA/PhD/papers/2017MSSP/code/simulations/c++/MSSP2017simulation/output/computationalCostRPi.dat=c1520885427000
/home/tm/MEGA/PhD/papers/2017MSSP/code/simulations/c++/MSSP2017simulation/output/MUKFcRV_cu_R\=0.000100.dat=c1520700207000
/home/tm/MEGA/PhD/papers/2017MSSP/code/simulations/c++/MSSP2017simulation/MUKF.h=c1520696394000
/home/tm/MEGA/PhD/papers/2017MSSP/code/simulations/c++/MSSP2017simulation/output/MEKFcO_cu_R\=0.000100.dat=c1520700210000
/home/tm/MEGA/PhD/papers/2017MSSP/code/simulations/c++/MSSP2017simulation/output/MEKFcRP_cu_R\=0.010000.dat=c1520700185000
/home/tm/MEGA/PhD/papers/2017MSSP/code/simulations/c++/MSSP2017simulation/MUKFcO.cpp=c1520695871000
/home/tm/MEGA/PhD/papers/2017MSSP/code/simulations/c++/MSSP2017simulation/MEKFcRP.cpp=c1520695976000
/home/tm/MEGA/PhD/papers/2017MSSP/code/simulations/c++/MSSP2017simulation/output/MEKFcRV_cu_R\=0.000100.dat=c1520700219000
/home/tm/MEGA/PhD/papers/2017MSSP/code/simulations/c++/MSSP2017simulation/output/MEKFcMRP_cu_R\=0.000100.dat=c1520700216000
/home/tm/MEGA/PhD/papers/2017MSSP/code/simulations/c++/MSSP2017simulation/output/MUKFcMRP_cu_R\=0.010000.dat=c1520700174000
/home/tm/MEGA/PhD/papers/2017MSSP/code/simulations/c++/MSSP2017simulation/config.h=c1520885432000
/home/tm/MEGA/PhD/papers/2017MSSP/code/simulations/c++/MSSP2017simulation/output/MUKFcO_cu_R\=0.000100.dat=c1520700195000
VERSION=1.3
/home/tm/MEGA/PhD/papers/2017MSSP/code/simulations/c++/MSSP2017simulation/MUKFcMRP.h=c1520696406000
/home/tm/MEGA/PhD/papers/2017MSSP/code/simulations/c++/MSSP2017simulation/nbproject/Makefile-impl.mk=c1520695357000
/home/tm/MEGA/PhD/papers/2017MSSP/code/simulations/c++/MSSP2017simulation/MEKFcO.cpp=c1520696004000
/home/tm/MEGA/PhD/papers/2017MSSP/code/simulations/c++/MSSP2017simulation/OE_Tester.h=c1520703091000
/home/tm/MEGA/PhD/papers/2017MSSP/code/simulations/c++/MSSP2017simulation/output/MUKFcRP_cu_R\=0.000001.dat=c1520700228000
/home/tm/MEGA/PhD/papers/2017MSSP/code/simulations/c++/MSSP2017simulation/MEKFcMRP.cpp=c1520695923000
/home/tm/MEGA/PhD/papers/2017MSSP/code/simulations/c++/MSSP2017simulation/nbproject/Makefile-Release.mk=c1520695597000
/home/tm/MEGA/PhD/papers/2017MSSP/code/simulations/c++/MSSP2017simulation/MUKFcMRP.cpp=c1520695796000
/home/tm/MEGA/PhD/papers/2017MSSP/code/simulations/c++/MSSP2017simulation/output/cc.dat=c1520869258000
/home/tm/MEGA/PhD/papers/2017MSSP/code/simulations/c++/MSSP2017simulation/MEKFcRP.h=c1520696373000
/home/tm/MEGA/PhD/papers/2017MSSP/code/simulations/c++/MSSP2017simulation/.dep.inc=c1520883601000
/home/tm/MEGA/PhD/papers/2017MSSP/code/simulations/c++/MSSP2017simulation/MEKFcO.h=c1520696361000
/home/tm/MEGA/PhD/papers/2017MSSP/code/simulations/c++/MSSP2017simulation/MEKF.h=c1520696330000
/home/tm/MEGA/PhD/papers/2017MSSP/code/simulations/c++/MSSP2017simulation/output/MEKFcRP_cu_R\=0.000001.dat=c1520700242000
/home/tm/MEGA/PhD/papers/2017MSSP/code/simulations/c++/MSSP2017simulation/output/MUKFcRV_cu_R\=0.010000.dat=c1520700179000
/home/tm/MEGA/PhD/papers/2017MSSP/code/simulations/c++/MSSP2017simulation/MEKFcMRP.h=c1520696348000
/home/tm/MEGA/PhD/papers/2017MSSP/code/simulations/c++/MSSP2017simulation/MUKFcO.h=c1520696415000
/home/tm/MEGA/PhD/papers/2017MSSP/code/simulations/c++/MSSP2017simulation/MUKFcRP.cpp=c1520695840000
/home/tm/MEGA/PhD/papers/2017MSSP/code/simulations/c++/MSSP2017simulation/output/MUKFcMRP_cu_R\=0.000001.dat=c1520700232000
/home/tm/MEGA/PhD/papers/2017MSSP/code/simulations/c++/MSSP2017simulation/MEKFcRV.cpp=c1520695888000
/home/tm/MEGA/PhD/papers/2017MSSP/code/simulations/c++/MSSP2017simulation/output/MEKFcO_cu_R\=0.010000.dat=c1520700182000
/home/tm/MEGA/PhD/papers/2017MSSP/code/simulations/c++/MSSP2017simulation/OrientationEstimator.h=c1520696137000
/home/tm/MEGA/PhD/papers/2017MSSP/code/simulations/c++/MSSP2017simulation/OE_Tester.cpp=c1520799233000
/home/tm/MEGA/PhD/papers/2017MSSP/code/simulations/c++/MSSP2017simulation/Makefile=c1520695358000
/home/tm/MEGA/PhD/papers/2017MSSP/code/simulations/c++/MSSP2017simulation/output/MUKFcRP_cu_R\=0.000100.dat=c1520700199000
/home/tm/MEGA/PhD/papers/2017MSSP/code/simulations/c++/MSSP2017simulation/output/MEKFcRV_cu_R\=0.010000.dat=c1520700191000
/home/tm/MEGA/PhD/papers/2017MSSP/code/simulations/c++/MSSP2017simulation/output/MEKFcMRP_cu_R\=0.010000.dat=c1520700188000
/home/tm/MEGA/PhD/papers/2017MSSP/code/simulations/c++/MSSP2017simulation/output/MUKFcO_cu_R\=0.010000.dat=c1520700166000
/home/tm/MEGA/PhD/papers/2017MSSP/code/simulations/c++/MSSP2017simulation/nbproject/project.xml=c1520695419000
/home/tm/MEGA/PhD/papers/2017MSSP/code/simulations/c++/MSSP2017simulation/nbproject/Package-Debug.bash=c1520695357000
/home/tm/MEGA/PhD/papers/2017MSSP/code/simulations/c++/MSSP2017simulation/MUKFcRP.h=c1520696425000
/home/tm/MEGA/PhD/papers/2017MSSP/code/simulations/c++/MSSP2017simulation/output/MEKFcRP_cu_R\=0.000100.dat=c1520700213000
/home/tm/MEGA/PhD/papers/2017MSSP/code/simulations/c++/MSSP2017simulation/MEKFcRV.h=c1520696382000
/home/tm/MEGA/PhD/papers/2017MSSP/code/simulations/c++/MSSP2017simulation/MEKF.cpp=c1520696068000
/home/tm/MEGA/PhD/papers/2017MSSP/code/simulations/c++/MSSP2017simulation/output/MUKFcRV_cu_R\=0.000001.dat=c1520700236000
/home/tm/MEGA/PhD/papers/2017MSSP/code/simulations/c++/MSSP2017simulation/MUKF.cpp=c1520696040000
/home/tm/MEGA/PhD/papers/2017MSSP/code/simulations/c++/MSSP2017simulation/output/MUKFcMRP_cu_R\=0.000100.dat=c1520700203000
/home/tm/MEGA/PhD/papers/2017MSSP/code/simulations/c++/MSSP2017simulation/output/computationalCost.dat=c1520703704000
/home/tm/MEGA/PhD/papers/2017MSSP/code/simulations/c++/MSSP2017simulation/MUKFcRV.cpp=c1520695762000
/home/tm/MEGA/PhD/papers/2017MSSP/code/simulations/c++/MSSP2017simulation/nbproject/Makefile-Debug.mk=c1520696568000
/home/tm/MEGA/PhD/papers/2017MSSP/code/simulations/c++/MSSP2017simulation/output/MEKFcO_cu_R\=0.000001.dat=c1520700239000
