# Supplementary material for: Kalman Filtering for Attitude Estimation with Quaternions and Concepts from Manifold Theory
Source: Sensors (Basel). 2019 Jan 3;19(1):149. doi: 10.3390/s19010149 (PMC6339217; doi:10.3390/s19010149)
Supplement: Supplementary file 1 [file sensors-19-00149-s001.zip › supplementaryMaterial/code/simulations/c++/MKFsim/nbproject/private/private.xml]

<?xml version="1.0" encoding="UTF-8"?>
<project-private xmlns="http://www.netbeans.org/ns/project-private/1">
    <data xmlns="http://www.netbeans.org/ns/make-project-private/1">
        <activeConfTypeElem>1</activeConfTypeElem>
        <activeConfIndexElem>0</activeConfIndexElem>
    </data>
    <editor-bookmarks xmlns="http://www.netbeans.org/ns/editor-bookmarks/2" lastBookmarkId="0"/>
    <open-files xmlns="http://www.netbeans.org/ns/projectui-open-files/2">
        <group>
            <file>file:/home/tm/MEGA/PhD/papers/2018MKF/code/simulations/c++/MKFsim/MUKF.cpp</file>
            <file>file:/home/tm/MEGA/PhD/papers/2018MKF/code/simulations/c++/MKFsim/MUKF.h</file>
            <file>file:/home/tm/MEGA/PhD/papers/2018MKF/code/simulations/c++/MKFsim/config.h</file>
            <file>file:/home/tm/MEGA/PhD/papers/2018MKF/code/simulations/c++/MKFsim/MUKFcRV.cpp</file>
            <file>file:/home/tm/MEGA/PhD/papers/2018MKF/code/simulations/c++/MKFsim/main.cpp</file>
            <file>file:/home/tm/MEGA/PhD/papers/2018MKF/code/simulations/c++/MKFsim/MEKF.cpp</file>
            <file>file:/home/tm/MEGA/PhD/papers/2018MKF/code/simulations/c++/MKFsim/OE_Tester.cpp</file>
        </group>
    </open-files>
</project-private>
