# Supplementary material for: Kalman Filtering for Attitude Estimation with Quaternions and Concepts from Manifold Theory
Source: Sensors (Basel). 2019 Jan 3;19(1):149. doi: 10.3390/s19010149 (PMC6339217; doi:10.3390/s19010149)
Supplement: Supplementary file 1 [file sensors-19-00149-s001.zip › supplementaryMaterial/code/simulations/c++/MKFsim/build/Debug/GNU-Linux/main.o.d]

build/Debug/GNU-Linux/main.o: main.cpp config.h MEKFcO.h MEKF.h \
 OrientationEstimator.h MUKFcO.h MUKF.h MEKFcRP.h MUKFcRP.h MEKFcMRP.h \
 MUKFcMRP.h MEKFcRV.h MUKFcRV.h OE_Tester.h

config.h:

MEKFcO.h:

MEKF.h:

OrientationEstimator.h:

MUKFcO.h:

MUKF.h:

MEKFcRP.h:

MUKFcRP.h:

MEKFcMRP.h:

MUKFcMRP.h:

MEKFcRV.h:

MUKFcRV.h:

OE_Tester.h:
