# Supplementary material for: Kalman Filtering for Attitude Estimation with Quaternions and Concepts from Manifold Theory
Source: Sensors (Basel). 2019 Jan 3;19(1):149. doi: 10.3390/s19010149 (PMC6339217; doi:10.3390/s19010149)
Supplement: Supplementary file 1 [file sensors-19-00149-s001.zip › supplementaryMaterial/code/simulations/c++/MKFsim/build/Debug/GNU-Linux/MUKFcMRP.o.d]

build/Debug/GNU-Linux/MUKFcMRP.o: MUKFcMRP.cpp MUKFcMRP.h MUKF.h config.h \
 OrientationEstimator.h

MUKFcMRP.h:

MUKF.h:

config.h:

OrientationEstimator.h:
